# Supplementary material for: Uukuniemi virus infection causes a pervasive remodelling of the RNA-binding proteome in tick cells
Source: PLoS Pathog. 2025 Aug 4;21(8):e1013393. doi: 10.1371/journal.ppat.1013393 (PMC12342294; doi:10.1371/journal.ppat.1013393)
Supplement: S1 Table — Comparison between UV-irradiated and non-irradiated UUKV-infected samples. (XLSX) [file ppat.1013393.s005.xlsx]

## Sheet: table_efit_Inf_CL_nCL
name	logFC	adj.P.Val
ISCI008601-PA	17.1096	2.58558e-08
ISCI015666-PA	15	2.58558e-08
ISCI001014-PA	13.7327	2.58558e-08
ISCI011752-PA	12.5284	2.58558e-08
ISCI023261-PA	12.3392	2.58558e-08
ISCI023083-PA	13.9304	2.58558e-08
ISCI022655-PA	11.9431	2.58558e-08
ISCI016250-PA	11.9396	2.58558e-08
ISCI021372-PA	11.9212	2.58558e-08
ISCI011191-PA	12.5665	2.58558e-08
ISCI014220-PA	12.2708	2.58558e-08
ISCI002701-PA	12.3085	2.58558e-08
ISCI004373-PA	10.8195	2.58558e-08
ISCI019804-PA	12.8453	2.58558e-08
ISCI011341-PA	13.1942	2.58558e-08
ISCI021476-PA	11.277	2.58558e-08
ISCI010321-PA	14.1306	2.58558e-08
ISCI000024-PA	12.04	2.58558e-08
ISCI004051-PA	13.7207	2.58558e-08
ISCI009231-PA	10.6858	2.58558e-08
ISCI015573-PA	12.8599	2.58558e-08
ISCI022259-PA	9.54984	2.58558e-08
ISCI015961-PA	12.0532	2.58558e-08
ISCI011759-PA	10.9166	2.58558e-08
ISCI022028-PA	12.394	2.58558e-08
ISCI024315-PA	12.6937	2.58558e-08
ISCI006644-PA	10.6966	2.58558e-08
ISCI003986-PA	11.4531	2.58558e-08
ISCI013297-PA	11.4273	2.58558e-08
ISCI009510-PA	13.1796	2.58558e-08
ISCI004697-PA	11.8846	2.58558e-08
ISCI008458-PA	11.1844	2.58558e-08
ISCI003376-PA	10.843	2.58558e-08
ISCI021588-PA	10.0987	2.58558e-08
ISCI000352-PA	13.1906	2.58558e-08
ISCI008408-PA	13.4016	2.58558e-08
ISCI015602-PA	10.626	2.58558e-08
ISCI020525-PA	12.128	2.58558e-08
ISCI008220-PA	9.09981	2.66324e-08
ISCI005543-PA	13.0425	2.8869e-08
ISCI015901-PA	8.73629	2.8869e-08
ISCI017007-PA	12.497	2.97118e-08
ISCI021948-PA	12.0488	3.10241e-08
ISCI022876-PA	8.49752	3.10241e-08
ISCI023299-PA	13.3129	3.10241e-08
ISCI019792-PA	11.6008	3.10241e-08
ISCI016933-PA	13.3708	3.12676e-08
ISCI005947-PA	12.0996	3.26494e-08
ISCI024787-PA	9.592	3.26494e-08
ISCI020455-PA	9.4257	3.34112e-08
ISCI014189-PA	9.8785	3.34253e-08
ISCI021949-PA	10.4414	3.34253e-08
ISCI005714-PA	10.0077	3.34253e-08
ISCI000538-PA	11.8684	3.71403e-08
ISCI021373-PA	9.30378	3.73522e-08
ISCI015268-PA	8.30264	3.73522e-08
ISCI021094-PA	12.3413	3.98907e-08
ISCI009822-PA	11.0308	4.16357e-08
ISCI015037-PA	10.4169	4.22107e-08
ISCI023315-PA	12.9871	4.42754e-08
ISCI014020-PA	8.64295	4.58316e-08
ISCI015665-PA	10.0044	4.58316e-08
ISCI001650-PA	11.9076	4.59967e-08
ISCI001212-PA	11.5946	4.59967e-08
ISCI012367-PA	12.0154	4.59967e-08
ISCI018196-PA	12.1966	4.59967e-08
ISCI019130-PA	11.8426	4.70158e-08
ISCI000870-PA	9.00828	4.93689e-08
ISCI013037-PA	12.0407	5.16352e-08
ISCI008791-PA	14.4881	5.20117e-08
ISCI019569-PA	10.5129	5.32311e-08
ISCI002946-PA	11.6709	5.41291e-08
ISCI006002-PA	7.57085	5.41291e-08
ISCI011315-PA	10.9854	5.42245e-08
ISCI010309-PA	13.3089	5.49027e-08
ISCI009353-PA	9.90099	5.80878e-08
ISCI021739-PA	8.91236	5.90989e-08
ISCI012290-PA	10.7738	5.96149e-08
ISCI023883-PA	12.6904	6.19028e-08
ISCI015753-PA	9.70267	6.43081e-08
ISCI014548-PA	8.56229	6.64172e-08
ISCI017899-PA	12.9149	6.70304e-08
ISCI019409-PA	10.7112	6.70304e-08
ISCI023338-PA	8.79661	6.70304e-08
ISCI014825-PA	8.05815	6.70304e-08
ISCI000108-PA	11.2196	6.70304e-08
ISCI006272-PA	9.52373	6.70304e-08
ISCI002671-PA	11.4926	6.89187e-08
ISCI018194-PA	11.0129	6.89187e-08
ISCI004071-PA	8.94309	6.89187e-08
ISCI006907-PA	7.29736	7.69014e-08
ISCI005319-PA	10.326	7.69014e-08
ISCI023808-PA	7.72886	8.26485e-08
ISCI018304-PA	6.73638	8.35709e-08
ISCI018023-PA	8.2788	8.39375e-08
ISCI019483-PA	9.07453	8.51388e-08
ISCI007454-PA	11.9667	8.55361e-08
ISCI010322-PA	11.5425	8.73986e-08
ISCI019788-PA	11.9043	8.74837e-08
ISCI015731-PA	11.6035	9.56848e-08
ISCI023262-PA	10.8445	9.61614e-08
ISCI015020-PA	11.8068	9.61614e-08
ISCI018834-PA	9.62278	9.70494e-08
ISCI010147-PA	11.3341	9.70494e-08
ISCI002233-PA	6.61723	9.73109e-08
ISCI005214-PA	9.57015	1.05508e-07
ISCI017047-PA	9.67068	1.05508e-07
ISCI004802-PA	9.44018	1.10972e-07
ISCI000884-PA	12.3333	1.1126e-07
ISCI005648-PA	10.3559	1.14065e-07
ISCI021398-PA	11.286	1.14335e-07
ISCI012124-PA	7.79136	1.15169e-07
ISCI000305-PA	12.4708	1.15453e-07
ISCI003606-PA	10.5815	1.19019e-07
ISCI005008-PA	9.5249	1.19019e-07
ISCI015103-PA	7.16621	1.19175e-07
ISCI020743-PA	12.654	1.20156e-07
ISCI020546-PA	11.7992	1.20831e-07
ISCI007319-PA	7.29141	1.23708e-07
ISCI011354-PA	9.3783	1.3014e-07
ISCI014211-PA	9.91832	1.35572e-07
ISCI020286-PA	7.12991	1.37856e-07
ISCI014366-PA	9.3204	1.37856e-07
ISCI022675-PA	10.7122	1.37856e-07
ISCI002273-PA	10.7953	1.37856e-07
ISCI010816-PA	7.44275	1.37856e-07
ISCI004800-PA	10.522	1.37856e-07
ISCI019058-PA	10.4241	1.5184e-07
ISCI012003-PA	10.3332	1.53656e-07
ISCI017194-PA	8.58569	1.55441e-07
ISCI001811-PA	6.75021	1.55441e-07
ISCI001740-PA	11.2904	1.62862e-07
ISCI012026-PA	11.0071	1.66613e-07
ISCI023426-PA	9.20058	1.7392e-07
ISCI022114-PA	10.4857	1.78782e-07
ISCI002567-PA	12.2405	1.8087e-07
ISCI004858-PA	8.36913	1.81478e-07
ISCI004749-PA	7.57512	1.87032e-07
ISCI016090-PA	7.46983	1.88159e-07
ISCI017610-PA	10.548	1.88977e-07
ISCI015380-PA	11.4312	1.90029e-07
ISCI021662-PA	7.71226	1.90067e-07
ISCI012830-PA	11.3506	1.91953e-07
ISCI006103-PA	9.9684	1.92815e-07
ISCI010601-PA	9.18099	1.9309e-07
ISCI010461-PA	9.05619	1.96307e-07
ISCI005814-PA	9.43449	2.07066e-07
ISCI017543-PA	8.41531	2.09018e-07
ISCI008334-PA	10.7809	2.09018e-07
ISCI004120-PA	10.4659	2.09018e-07
ISCI009360-PA	10.1868	2.09018e-07
ISCI014417-PA	7.12846	2.09018e-07
ISCI023356-PA	7.97691	2.09038e-07
ISCI018638-PA	8.52285	2.09533e-07
ISCI002704-PA	11.3967	2.09891e-07
ISCI008595-PA	6.8109	2.09891e-07
ISCI004029-PA	10.0863	2.15238e-07
ISCI014903-PA	10.1355	2.53681e-07
ISCI015637-PA	10.1714	2.6081e-07
ISCI007146-PA	9.38197	2.63416e-07
ISCI017652-PA	5.62917	2.63416e-07
ISCI012516-PA	7.77631	2.70824e-07
ISCI021977-PA	7.78461	2.70824e-07
ISCI004355-PA	7.8435	2.70824e-07
ISCI014933-PA	8.15184	2.70824e-07
ISCI016242-PA	8.88124	2.70824e-07
ISCI023428-PA	8.92491	2.73015e-07
ISCI002703-PA	11.8185	2.8195e-07
ISCI008744-PA	8.80527	2.84041e-07
ISCI021924-PA	8.08196	3.05213e-07
ISCI000392-PA	8.29671	3.05213e-07
ISCI017579-PA	9.76499	3.05213e-07
ISCI011089-PA	8.68058	3.05213e-07
ISCI000841-PA	6.90766	3.05213e-07
ISCI015393-PA	8.15488	3.08226e-07
ISCI016276-PA	6.33968	3.123e-07
ISCI008768-PA	7.52656	3.14083e-07
ISCI011505-PA	11.782	3.21417e-07
ISCI008204-PA	9.06749	3.24985e-07
ISCI002514-PA	10.1926	3.32015e-07
ISCI010113-PA	7.86952	3.40047e-07
ISCI006562-PA	11.5333	3.41595e-07
ISCI020555-PA	12.6534	3.53788e-07
ISCI014804-PA	10.6139	3.74086e-07
ISCI003988-PA	9.63189	3.77883e-07
ISCI015449-PA	10.9901	3.86292e-07
ISCI019021-PA	10.1355	3.94148e-07
ISCI009919-PA	6.17243	3.94454e-07
ISCI020742-PA	10.1599	4.16287e-07
ISCI007670-PA	10.3373	4.23051e-07
ISCI008431-PA	9.3414	4.40178e-07
ISCI013050-PA	11.4583	4.66682e-07
ISCI012031-PA	8.92763	4.66682e-07
ISCI007019-PA	7.79057	4.77141e-07
ISCI011438-PA	9.38829	4.78761e-07
ISCI001223-PA	11.9472	4.80573e-07
ISCI021171-PA	6.53587	4.90835e-07
ISCI018317-PA	12.1909	5.0246e-07
ISCI009590-PA	8.72979	5.0246e-07
ISCI008071-PA	9.96718	5.10802e-07
ISCI019100-PA	11.7499	5.17754e-07
ISCI011639-PA	9.08884	5.62982e-07
ISCI021146-PA	6.02544	5.64246e-07
ISCI011864-PA	8.67405	5.70719e-07
ISCI022676-PA	10.3976	6.00706e-07
ISCI001739-PA	11.7829	6.16808e-07
ISCI018550-PA	9.0948	6.24962e-07
ISCI020518-PA	10.0174	6.24962e-07
ISCI021585-PA	7.8425	6.24962e-07
ISCI018406-PA	7.82131	6.45902e-07
ISCI011944-PA	7.94511	6.53774e-07
ISCI013810-PA	7.67719	6.53774e-07
ISCI003489-PA	10.2197	6.63489e-07
ISCI001030-PA	4.33281	6.7925e-07
ISCI010255-PA	6.60651	7.24696e-07
ISCI014230-PA	9.95082	7.34914e-07
ISCI019519-PA	8.77001	7.3561e-07
ISCI001977-PA	8.14718	7.39071e-07
ISCI001860-PA	10.8028	7.65456e-07
ISCI023173-PA	7.26948	7.65456e-07
ISCI012633-PA	10.5492	7.79922e-07
ISCI017046-PA	9.60358	8.02889e-07
ISCI005218-PA	9.47832	9.30262e-07
ISCI020309-PA	7.59612	9.30262e-07
ISCI020904-PA	7.40896	9.39002e-07
ISCI006575-PA	8.63969	9.55426e-07
ISCI004607-PA	4.85802	9.64252e-07
ISCI017341-PA	5.25018	9.68717e-07
ISCI016105-PA	9.81281	1.00396e-06
ISCI019664-PA	8.29719	1.02051e-06
ISCI018873-PA	7.7233	1.06952e-06
ISCI018045-PA	9.30798	1.13653e-06
ISCI012947-PA	9.52983	1.15374e-06
ISCI003914-PA	8.83552	1.16407e-06
ISCI020442-PA	7.71007	1.16407e-06
ISCI004206-PA	8.81672	3.13164e-07
ISCI014398-PA	5.94835	1.18567e-06
ISCI020655-PA	7.03324	1.20898e-06
ISCI021858-PA	8.20153	1.24927e-06
ISCI011373-PA	12.2047	1.33261e-06
ISCI002531-PA	12.7997	4.7325e-07
ISCI006277-PA	8.11303	4.7325e-07
ISCI021782-PA	7.46735	1.40265e-06
ISCI002449-PA	7.88269	1.42066e-06
ISCI002852-PA	7.88008	5.23263e-07
ISCI013123-PA	10.7531	1.53352e-06
ISCI018549-PA	6.47716	1.55606e-06
ISCI011372-PA	7.47443	5.77134e-07
ISCI018621-PA	6.0896	1.65343e-06
ISCI002555-PA	9.81808	1.69977e-06
ISCI005049-PA	11.6907	1.70865e-06
ISCI014371-PA	7.45211	1.7501e-06
ISCI001345-PA	7.14934	1.76061e-06
ISCI016148-PA	8.6697	7.67861e-07
ISCI014182-PA	7.07915	1.88802e-06
ISCI015967-PA	10.2497	1.89149e-06
ISCI015584-PA	6.04784	1.90334e-06
ISCI023180-PA	10.0823	1.9229e-06
ISCI016212-PA	9.97356	8.99028e-07
ISCI021980-PA	10.4572	1.9735e-06
ISCI001346-PA	8.74715	9.49732e-07
ISCI014185-PA	8.90661	2.00385e-06
ISCI007938-PA	-8.01369	9.55426e-07
ISCI005445-PA	7.13601	1.0499e-06
ISCI017855-PA	6.47932	2.13002e-06
ISCI000678-PA	4.74438	2.13002e-06
ISCI013399-PA	7.13136	2.14094e-06
ISCI017269-PA	6.48525	2.15418e-06
ISCI009351-PA	9.40176	2.15418e-06
ISCI007582-PA	8.46171	2.17176e-06
ISCI000899-PA	9.01157	2.18243e-06
ISCI022696-PA	9.75741	2.18243e-06
ISCI005799-PA	5.50013	2.19132e-06
ISCI018130-PA	10.8957	2.22828e-06
ISCI013820-PA	6.49153	1.22334e-06
ISCI018065-PA	7.12463	1.22378e-06
ISCI003762-PA	7.47883	2.24777e-06
ISCI015303-PA	8.6821	2.25593e-06
ISCI015614-PA	7.5198	2.25593e-06
ISCI009115-PA	6.85199	2.25967e-06
ISCI008816-PA	9.9149	2.29602e-06
ISCI021908-PA	6.62615	2.29602e-06
ISCI022677-PA	7.59919	1.30851e-06
ISCI020506-PA	7.12297	2.33692e-06
ISCI013424-PA	7.2929	1.36429e-06
ISCI023181-PA	10.8324	2.40021e-06
ISCI004687-PA	7.78829	2.4157e-06
ISCI019027-PA	11.2344	2.43982e-06
ISCI010302-PA	7.12526	2.48281e-06
ISCI017776-PA	7.51124	2.56204e-06
ISCI015373-PA	12.9378	1.6988e-06
ISCI004702-PA	5.87275	1.92425e-06
ISCI013289-PA	11.0948	1.9735e-06
ISCI017706-PA	6.68728	2.15418e-06
ISCI018510-PA	5.76033	2.15418e-06
ISCI022546-PA	5.39233	3.18907e-06
ISCI011768-PA	7.26562	2.18243e-06
ISCI022177-PA	5.47457	2.18243e-06
ISCI010766-PA	9.98308	3.2402e-06
ISCI018610-PA	5.67739	2.22828e-06
ISCI023724-PA	8.78754	3.41251e-06
ISCI002309-PA	6.29903	2.31328e-06
ISCI006748-PA	6.77272	3.4821e-06
ISCI010532-PA	7.78582	3.48299e-06
ISCI006792-PA	7.05917	2.43099e-06
ISCI016536-PA	7.09746	3.66734e-06
ISCI005281-PA	10.8477	3.69757e-06
ISCI006578-PA	8.98246	3.71219e-06
ISCI010381-PA	5.27305	3.72953e-06
ISCI020967-PA	6.15223	2.71598e-06
ISCI008594-PA	6.64696	3.89138e-06
ISCI021101-PA	7.30614	3.93147e-06
ISCI018311-PA	5.32697	2.92367e-06
ISCI006645-PA	10.5402	4.05695e-06
ISCI013337-PA	8.00457	4.05695e-06
ISCI010382-PA	6.05959	3.23933e-06
ISCI019008-PA	10.0767	3.4821e-06
ISCI015669-PA	5.157	3.49437e-06
ISCI003926-PA	7.12832	4.58468e-06
ISCI017552-PA	9.37258	4.59243e-06
ISCI008674-PA	8.61324	4.64261e-06
ISCI020202-PA	8.93857	4.8379e-06
ISCI017748-PA	9.96675	5.07616e-06
ISCI001274-PA	5.12718	4.21584e-06
ISCI008726-PA	7.84269	5.2967e-06
ISCI014589-PA	7.67047	5.5461e-06
ISCI009065-PA	8.88787	5.62644e-06
ISCI023425-PA	6.00824	5.62824e-06
ISCI016601-PA	4.72856	5.69109e-06
ISCI020308-PA	8.98834	5.79288e-06
ISCI010638-PA	5.40479	5.19017e-06
ISCI000889-PA	7.62912	6.10089e-06
ISCI005651-PA	10.3657	6.11854e-06
ISCI022157-PA	4.22146	5.43336e-06
ISCI016163-PA	9.51693	5.74942e-06
ISCI011478-PA	5.14586	5.81983e-06
ISCI008994-PA	6.37988	6.93851e-06
ISCI012178-PA	7.95895	7.16854e-06
ISCI009790-PA	6.83669	7.22495e-06
ISCI020298-PA	6.28822	7.45789e-06
ISCI023909-PA	10.3613	7.297e-06
ISCI013256-PA	10.2225	7.37699e-06
ISCI002000-PA	7.22436	7.96016e-06
ISCI021134-PA	8.24694	7.96016e-06
ISCI006576-PA	8.51415	7.97333e-06
ISCI022660-PA	5.72003	7.60437e-06
ISCI000021-PA	11.4514	8.43558e-06
ISCI006465-PA	7.94071	8.61448e-06
ISCI021139-PA	6.55647	8.74649e-06
ISCI022487-PA	5.95416	8.98099e-06
ISCI007638-PA	5.57435	8.88969e-06
ISCI016414-PA	8.53439	9.16613e-06
L	5.52904	9.64906e-06
ISCI010154-PA	8.33624	9.6841e-06
ISCI017696-PA	3.61785	1.00361e-05
ISCI023068-PA	9.88087	1.01015e-05
ISCI000012-PA	6.34353	1.04359e-05
ISCI004407-PA	6.46339	1.08791e-05
ISCI013378-PA	9.43733	1.13474e-05
ISCI000011-PA	5.78681	1.14093e-05
ISCI004750-PA	6.3016	1.12033e-05
ISCI018150-PA	6.63008	1.12053e-05
ISCI007373-PA	9.58597	1.15024e-05
ISCI020554-PA	7.23036	1.22051e-05
ISCI013124-PA	8.13831	1.17929e-05
ISCI013457-PA	7.38299	1.1875e-05
ISCI014532-PA	7.8907	1.25049e-05
ISCI009123-PA	5.15924	1.30139e-05
ISCI017347-PA	6.0002	1.33843e-05
ISCI020299-PA	4.27521	1.34513e-05
ISCI000339-PA	-3.31982	1.44702e-05
ISCI009151-PA	7.97796	1.34926e-05
ISCI024783-PA	6.49124	1.35337e-05
ISCI024082-PA	6.66689	1.50106e-05
ISCI000621-PA	8.13008	1.58503e-05
ISCI007711-PA	9.35155	1.61588e-05
ISCI015755-PA	7.02541	1.8426e-05
ISCI009103-PA	6.24582	1.72764e-05
ISCI008926-PA	3.73865	1.72764e-05
ISCI016770-PA	5.51136	1.97705e-05
ISCI007595-PA	8.24098	1.8004e-05
ISCI013176-PA	8.333	1.8004e-05
ISCI014739-PA	5.09367	1.81401e-05
ISCI012408-PA	8.9857	1.85701e-05
ISCI008497-PA	4.96796	1.85701e-05
ISCI017476-PA	10.0357	2.15847e-05
ISCI018973-PA	6.40926	2.26282e-05
ISCI016884-PA	8.22387	1.98475e-05
ISCI019588-PA	11.9881	4.46367e-06
ISCI017134-PA	7.09987	2.10296e-05
ISCI010492-PA	7.54191	2.46014e-05
ISCI022471-PA	8.28497	2.12337e-05
ISCI014074-PA	7.20421	2.19161e-05
ISCI000022-PA	11.7375	7.37699e-06
ISCI001255-PA	11.2183	7.55575e-06
ISCI002308-PA	5.39233	2.71129e-05
ISCI007940-PA	5.87345	2.84406e-05
ISCI020306-PA	12.7121	9.16613e-06
ISCI011384-PA	9.98903	9.55363e-06
ISCI014289-PA	10.8154	2.49591e-05
ISCI015864-PA	10.7086	2.50554e-05
ISCI018203-PA	10.1877	1.04264e-05
ISCI007583-PA	11.8604	1.04359e-05
ISCI010857-PA	5.54227	2.53745e-05
ISCI015565-PA	12.0638	2.55132e-05
ISCI000890-PA	7.44415	2.56959e-05
ISCI019741-PA	-3.09859	3.19885e-05
ISCI002174-PA	5.32645	2.84406e-05
ISCI009407-PA	9.89193	1.50106e-05
ISCI005878-PA	11.1392	1.56815e-05
ISCI013140-PA	6.35252	2.9176e-05
ISCI003734-PA	5.59792	2.94146e-05
ISCI020763-PA	5.83809	2.94146e-05
ISCI024761-PA	8.42924	1.74804e-05
ISCI017456-PA	4.96741	3.04755e-05
ISCI022725-PA	8.95098	1.82932e-05
ISCI009472-PA	9.31865	3.75479e-05
ISCI018746-PA	6.33208	3.34389e-05
ISCI020255-PA	5.1858	3.41504e-05
ISCI021749-PA	7.31117	3.44435e-05
ISCI017338-PA	8.16835	3.66317e-05
ISCI006231-PA	7.88936	2.84406e-05
ISCI008069-PA	10.243	3.75066e-05
ISCI021726-PA	8.10272	2.94146e-05
ISCI006539-PA	9.79792	2.94146e-05
ISCI020576-PA	5.79123	3.9393e-05
ISCI010752-PA	10.017	3.17748e-05
ISCI018470-PA	8.79242	3.17748e-05
ISCI020513-PA	4.44375	5.2681e-05
ISCI014038-PA	6.14499	5.35408e-05
ISCI017709-PA	4.9253	4.2781e-05
ISCI009998-PA	4.36939	4.53945e-05
ISCI015311-PA	10.0266	4.26895e-05
ISCI020374-PA	10.462	4.8254e-05
ISCI007192-PA	4.10961	6.32113e-05
ISCI012776-PA	8.52474	5.26309e-05
ISCI020373-PA	5.03198	6.65287e-05
ISCI000354-PA	6.66461	5.2681e-05
ISCI009705-PA	7.03799	5.36208e-05
ISCI012831-PA	11.0427	5.52775e-05
ISCI010835-PA	8.7387	5.64351e-05
ISCI017754-PA	6.59725	5.73831e-05
ISCI022361-PA	-4.94388	7.71541e-05
ISCI014573-PA	8.04637	6.31407e-05
ISCI005052-PA	8.08121	7.31101e-05
ISCI004442-PA	12.0428	8.76439e-05
ISCI018719-PA	5.80726	7.00446e-05
ISCI004619-PA	10.807	0.000100903
ISCI010301-PA	5.53837	0.000109199
ISCI024717-PA	6.68602	8.40897e-05
ISCI006326-PA	4.55867	0.000117709
ISCI021969-PA	3.85513	0.000115219
ISCI011371-PA	-2.081	0.000116599
ISCI008885-PA	8.95223	0.000118075
ISCI007785-PA	10.3131	0.000131572
ISCI022263-PA	6.09936	9.50807e-05
ISCI010954-PA	2.69024	0.000105172
ISCI023973-PA	6.61311	0.00011476
ISCI016642-PA	5.28063	0.000177169
ISCI014265-PA	3.05631	0.000159406
ISCI016112-PA	10.3961	0.000192581
ISCI024111-PA	3.75756	0.000125615
ISCI011779-PA	5.28354	0.000128079
ISCI005425-PA	6.43154	0.000132854
ISCI006831-PA	8.71687	0.000138207
ISCI016225-PA	5.94367	0.000140067
ISCI001427-PA	3.00952	0.000140067
ISCI005691-PA	6.75949	0.000144597
ISCI004211-PA	5.27158	0.000196094
ISCI010241-PA	4.60541	0.000158068
ISCI004921-PA	4.34484	0.000217342
ISCI012234-PA	-5.97646	0.000222775
ISCI015924-PA	-2.60868	0.000228829
ISCI009800-PA	3.92188	0.000172514
ISCI001209-PA	6.38603	0.000173545
ISCI022766-PA	-2.47964	0.000174013
ISCI024424-PA	6.47322	0.000249818
ISCI024922-PA	4.11598	0.000253967
ISCI023357-PA	7.17647	0.000373997
ISCI002122-PA	6.79039	0.000286911
ISCI014075-PA	4.37509	0.000229462
ISCI001762-PA	5.33785	0.000311197
ISCI003838-PA	4.02311	0.000237451
ISCI008767-PA	8.27786	0.000242037
ISCI018577-PA	5.99692	0.00024639
ISCI012296-PA	4.35459	0.00024639
ISCI012245-PA	5.73552	0.000337353
ISCI004822-PA	-3.17527	0.000252628
ISCI010285-PA	3.1214	0.000253967
ISCI022184-PA	7.70533	0.000270899
ISCI021365-PA	3.6462	0.000283813
ISCI015321-PA	4.70523	0.000573999
ISCI012634-PA	6.97484	0.000461658
ISCI016289-PA	8.94083	0.000646258
ISCI017133-PA	3.88826	0.000342818
ISCI007313-PA	6.99523	0.000473416
ISCI023076-PA	5.90836	0.0004774
ISCI015304-PA	5.04393	0.000541007
ISCI024659-PA	3.58983	0.000416857
ISCI024529-PA	4.56961	0.000805196
ISCI005457-PA	4.17287	0.000592388
ISCI021130-PA	4.43166	0.000482429
ISCI004423-PA	5.44962	0.000508513
ISCI017703-PA	4.9526	0.000691821
ISCI000869-PA	7.33475	0.000542775
ISCI003527-PA	4.33531	0.000612404
ISCI007478-PA	4.55421	0.00126685
ISCI002070-PA	3.66246	0.000640912
ISCI011348-PA	7.54783	0.000919171
ISCI019191-PA	5.44114	0.00070959
ISCI003281-PA	12.3319	0.000710443
ISCI020638-PA	7.83498	0.00202569
ISCI011471-PA	3.27726	0.000771753
ISCI001180-PA	2.68984	0.000822023
ISCI000203-PA	10.0524	0.000843355
ISCI010407-PA	1.91509	0.000884307
ISCI007321-PA	7.23715	0.00131084
ISCI012509-PA	3.49315	0.00186531
ISCI001452-PA	3.22525	0.00225146
ISCI024803-PA	4.68251	0.001202
ISCI005083-PA	3.56382	0.001676
ISCI001265-PA	-5.08789	0.00138112
ISCI010708-PA	5.76318	0.00146158
ISCI009157-PA	4.71223	0.00223091
ISCI021833-PA	5.48911	0.00170839
ISCI010039-PA	4.91385	0.00357103
ISCI022229-PA	6.38474	0.00385747
ISCI012592-PA	3.40618	0.00273416
ISCI008291-PA	2.78646	0.00624508
ISCI012027-PA	9.21051	0.00211218
ISCI018739-PA	3.31229	0.00217191
ISCI017475-PA	6.81558	0.00639321
ISCI011367-PA	1.55532	0.00389213
ISCI017386-PA	6.73392	0.00390652
ISCI004030-PA	3.9001	0.00841283
ISCI015615-PA	3.45663	0.00510153
ISCI006227-PA	3.87633	0.00568399
ISCI003987-PA	2.46118	0.0141363
ISCI010314-PA	0.967711	0.00775217
ISCI012036-PA	-0.6749	0.00811029
ISCI017611-PA	8.32503	0.00839908
ISCI021202-PA	5.43694	0.0236602
ISCI013993-PA	1.29187	0.00999811
ISCI000095-PA	5.52009	0.0130556
ISCI006968-PA	1.83862	0.0123997
ISCI000181-PA	-1.46629	0.0254234
ISCI021571-PA	-0.553542	0.0188185
ISCI007743-PA	2.06693	0.0223532
ISCI013767-PA	2.11424	0.0257254
ISCI005364-PA	1.65042	0.0259243
ISCI018512-PA	1.78703	0.0363182
ISCI015661-PA	1.99293	0.0293168
ISCI003528-PA	2.77152	0.0544469
ISCI016161-PA	4.00974	0.072525
ISCI002300-PA	1.68487	0.105991
ISCI006071-PA	2.74133	0.205531
ISCI008104-PA	-0.406081	0.160553
ISCI016230-PA	0.461766	0.2604
ISCI019497-PA	0.550908	0.465632
ISCI009918-PA	0.450447	0.472871
ISCI019496-PA	0.453309	0.488749
ISCI019498-PA	0.49744	0.671379
NCAP	-0.147475	0.681409
ISCI000266-PA	0.137544	0.799984
