# Supplementary material for: Uukuniemi virus infection causes a pervasive remodelling of the RNA-binding proteome in tick cells
Source: PLoS Pathog. 2025 Aug 4;21(8):e1013393. doi: 10.1371/journal.ppat.1013393 (PMC12342294; doi:10.1371/journal.ppat.1013393)
Supplement: S2 Table — Comparison between UUKV-infected and mock-infected UV-irradiated samples. (XLSX) [file ppat.1013393.s006.xlsx]

## Sheet: table_efit_M_Inf_CL_filtered_No
name	logFC	adj.P.Val
ISCI016642-PA	7.54541	1.81117e-05
ISCI015637-PA	7.51754	3.05453e-05
ISCI002070-PA	6.1738	8.4849e-05
ISCI002598-PA	-5.26914	9.70597e-05
ISCI006907-PA	4.64349	9.70597e-05
ISCI021213-PA	-5.81598	0.000101749
ISCI012234-PA	-7.53776	0.000101749
ISCI011367-PA	5.56473	0.000101749
ISCI019741-PA	-5.59523	0.000101749
ISCI021171-PA	3.882	0.000101749
NCAP	13.6408	8.88776e-05
ISCI000392-PA	5.64284	0.000123346
ISCI004749-PA	4.92125	0.000175532
ISCI017350-PA	-7.47982	0.000237528
ISCI004206-PA	6.18554	0.000206357
ISCI018549-PA	3.82329	0.000325493
ISCI013256-PA	6.76602	0.000325493
ISCI015982-PA	-5.7535	0.000325493
ISCI007226-PA	-5.80583	0.000325493
ISCI010314-PA	4.14466	0.000325493
ISCI007743-PA	6.23774	0.000325493
ISCI021908-PA	3.97227	0.000325493
ISCI013993-PA	7.7566	0.000325493
ISCI012036-PA	4.88865	0.000362488
ISCI014075-PA	6.41757	0.000362488
ISCI019664-PA	5.64331	0.000369121
ISCI000181-PA	-3.88034	0.000398535
ISCI006465-PA	5.28684	0.00040847
ISCI008994-PA	3.726	0.000434175
ISCI000916-PA	-2.68055	0.000434175
ISCI021571-PA	4.69145	0.000434175
ISCI000266-PA	6.23568	0.000437734
ISCI007583-PA	5.24244	0.000437734
ISCI002309-PA	3.75542	0.000454219
ISCI006968-PA	3.49868	0.000504187
ISCI010818-PA	-4.99921	0.000504187
ISCI013671-PA	-3.47574	0.000672957
ISCI012585-PA	-4.63293	0.000774934
ISCI017706-PA	3.90045	0.000835103
ISCI023076-PA	-2.31634	0.000817526
ISCI007711-PA	6.69768	0.000817526
ISCI007192-PA	-2.81068	0.000835103
ISCI018610-PA	-3.15438	0.00104824
ISCI008104-PA	3.15385	0.000949481
ISCI020374-PA	7.8081	0.00108259
ISCI004702-PA	3.08592	0.00130249
L	2.98544	0.00130249
ISCI018311-PA	2.78336	0.00130249
ISCI015755-PA	4.23858	0.00130249
ISCI020196-PA	-8.21693	0.00137685
ISCI018510-PA	3.21673	0.00144533
ISCI023654-PA	-5.89939	0.0015186
ISCI022660-PA	2.93319	0.00156625
ISCI021924-PA	-2.11479	0.00144533
ISCI017543-PA	-2.61977	0.00156625
ISCI021452-PA	-4.99572	0.00168973
ISCI013140-PA	3.69865	0.00196539
ISCI010302-PA	-4.26644	0.00201087
ISCI000396-PA	-4.55187	0.00229141
ISCI020286-PA	2.07363	0.00207955
ISCI001030-PA	1.67894	0.00207955
ISCI019130-PA	-1.80638	0.00211379
ISCI003734-PA	2.94405	0.00212291
ISCI023909-PA	3.55099	0.00229141
ISCI015967-PA	6.47014	0.00275744
ISCI010532-PA	3.34297	0.0023163
ISCI012367-PA	1.74004	0.00234884
ISCI014739-PA	2.43979	0.00234884
ISCI016230-PA	-2.35224	0.00234884
ISCI024783-PA	3.83737	0.0023721
ISCI020202-PA	4.6098	0.00305147
ISCI021949-PA	3.16083	0.00333421
ISCI021238-PA	-5.8585	0.00345904
ISCI013810-PA	-2.9345	0.00305147
ISCI017192-PA	-5.40503	0.00325862
ISCI017696-PA	-3.43975	0.00455941
ISCI015924-PA	-4.29395	0.00392572
ISCI011471-PA	-3.41683	0.00345904
ISCI019749-PA	-5.29696	0.00350531
ISCI006645-PA	3.95284	0.00380647
ISCI017341-PA	-2.19227	0.00386746
ISCI022263-PA	3.44549	0.00413668
ISCI006002-PA	-1.76519	0.00441265
ISCI017709-PA	-5.39094	0.00659836
ISCI023068-PA	-1.84717	0.00455941
ISCI019963-PA	-6.37337	0.00568582
ISCI010816-PA	3.03499	0.00712049
ISCI013399-PA	2.03527	0.00533421
ISCI013672-PA	-4.3821	0.00649041
ISCI003606-PA	4.39786	0.00799538
ISCI013218-PA	-4.71735	0.00566902
ISCI000024-PA	1.882	0.00584237
ISCI000678-PA	2.0905	0.00597893
ISCI016112-PA	-2.14814	0.0060699
ISCI021977-PA	1.35444	0.00624844
ISCI002538-PA	-4.74173	0.00765687
ISCI013176-PA	3.40761	0.00624844
ISCI009353-PA	2.55861	0.00790961
ISCI002308-PA	2.84873	0.00790961
ISCI022157-PA	-4.73636	0.010279
ISCI011944-PA	1.72434	0.00712049
ISCI007670-PA	2.12514	0.00881312
ISCI003376-PA	2.04672	0.00766921
ISCI010285-PA	1.34231	0.00790961
ISCI007313-PA	4.45163	0.00937827
ISCI015753-PA	1.64896	0.00799538
ISCI011779-PA	2.62967	0.00799538
ISCI023173-PA	-2.45604	0.00802179
ISCI007785-PA	3.05225	0.00802179
ISCI013378-PA	1.22919	0.0083027
ISCI018425-PA	-5.90316	0.00992254
ISCI020525-PA	1.19023	0.00852297
ISCI018317-PA	1.36171	0.0088447
ISCI010255-PA	-1.70258	0.0104719
ISCI020373-PA	-4.62714	0.0158632
ISCI014185-PA	3.8235	0.0107071
ISCI015665-PA	1.54632	0.00937827
ISCI012003-PA	-1.38493	0.00937827
ISCI017456-PA	1.88849	0.00937827
ISCI008768-PA	-1.18538	0.0096319
ISCI005648-PA	-1.61241	0.0096319
ISCI005083-PA	-2.92295	0.0119721
ISCI020638-PA	-3.16591	0.0125196
ISCI004423-PA	3.71819	0.010279
ISCI009998-PA	1.09836	0.0104137
ISCI021130-PA	1.77329	0.010781
ISCI022114-PA	2.7051	0.0145405
ISCI023284-PA	-3.62084	0.0145405
ISCI024922-PA	-4.23042	0.0146133
ISCI011768-PA	2.48841	0.0179257
ISCI016242-PA	-1.63212	0.0125132
ISCI014220-PA	-1.25639	0.0125488
ISCI020702-PA	-3.24106	0.0148584
ISCI021749-PA	-2.78642	0.0135366
ISCI016601-PA	1.41125	0.013672
ISCI009919-PA	-2.70741	0.013672
ISCI017610-PA	-1.476	0.013672
ISCI015181-PA	-3.22182	0.0160988
ISCI004921-PA	1.71366	0.0160988
ISCI013566-PA	-5.12295	0.0164013
ISCI013124-PA	-1.23432	0.0141544
ISCI008926-PA	1.08478	0.0141544
ISCI017457-PA	4.97708	0.0264407
ISCI007638-PA	3.03075	0.0268381
ISCI011505-PA	-1.69863	0.0145405
ISCI000021-PA	0.96793	0.0145405
ISCI002671-PA	1.04592	0.0148145
ISCI021726-PA	3.63312	0.0179257
ISCI011315-PA	1.63183	0.0150087
ISCI007454-PA	1.27366	0.0150761
ISCI017171-PA	-1.95484	0.0186278
ISCI015669-PA	-3.07335	0.0232809
ISCI004355-PA	1.39469	0.0191295
ISCI007069-PA	-5.32388	0.0191329
ISCI013820-PA	-1.98941	0.0236056
ISCI023181-PA	2.57539	0.0196595
ISCI006748-PA	-1.10273	0.0166006
ISCI003528-PA	-4.41235	0.0257605
ISCI012290-PA	2.70187	0.0167739
ISCI019021-PA	1.09932	0.0172628
ISCI000354-PA	-2.60745	0.0179257
ISCI024424-PA	-2.05411	0.0232809
ISCI022725-PA	0.959701	0.0196595
ISCI017269-PA	-2.19498	0.0196595
ISCI014289-PA	0.942487	0.0198005
ISCI000870-PA	1.45018	0.0240423
ISCI018719-PA	-2.13306	0.020977
ISCI015961-PA	2.13298	0.0222376
ISCI002567-PA	1.26944	0.0226468
ISCI011373-PA	1.24953	0.0232809
ISCI021768-PA	-4.22489	0.0268649
ISCI013050-PA	1.39497	0.0233232
ISCI008767-PA	-1.43894	0.0234086
ISCI017476-PA	0.917279	0.0234086
ISCI017824-PA	-7.00518	0.0240423
ISCI014189-PA	1.00547	0.0240423
ISCI002701-PA	1.27583	0.0241314
ISCI019100-PA	1.08871	0.0247838
ISCI018700-PA	-6.94882	0.0300258
ISCI004030-PA	-1.66977	0.0259877
ISCI011478-PA	-2.06693	0.0518842
ISCI023883-PA	0.998355	0.0264407
ISCI011734-PA	-4.53468	0.0413221
ISCI004800-PA	4.40434	0.0325099
ISCI008458-PA	0.967521	0.0268381
ISCI000022-PA	0.809782	0.0268381
ISCI012026-PA	3.17994	0.0268649
ISCI008071-PA	2.89189	0.0271121
ISCI018406-PA	-1.48685	0.0271121
ISCI010301-PA	-2.57687	0.0347855
ISCI009123-PA	1.85689	0.0300827
ISCI011639-PA	1.88717	0.036886
ISCI011752-PA	-1.02104	0.0307733
ISCI021585-PA	-1.74086	0.0327886
ISCI023356-PA	-1.09273	0.0331585
ISCI017347-PA	-1.63122	0.0401401
ISCI015260-PA	-5.60327	0.0411312
ISCI019788-PA	1.42178	0.0347855
ISCI001274-PA	-2.07457	0.0506292
ISCI008594-PA	0.74862	0.0364677
ISCI020308-PA	-2.00637	0.0364677
ISCI014825-PA	-1.61782	0.0376421
ISCI004619-PA	2.41549	0.0381994
ISCI014613-PA	-4.16822	0.044861
ISCI021372-PA	0.756081	0.0384328
ISCI005814-PA	1.6962	0.0390383
ISCI010857-PA	2.12429	0.0401401
ISCI021373-PA	-0.907478	0.0401401
ISCI005457-PA	-3.02175	0.077456
ISCI018550-PA	1.42092	0.0411312
ISCI003838-PA	1.36924	0.0411312
ISCI009115-PA	2.21995	0.0499337
ISCI008408-PA	0.786118	0.0413221
ISCI007478-PA	-1.16006	0.0421863
ISCI023296-PA	-5.2535	0.0426953
ISCI016105-PA	2.12626	0.0427428
ISCI014710-PA	-4.68167	0.0518842
ISCI005425-PA	-2.55324	0.0440173
ISCI008601-PA	0.790835	0.0454086
ISCI015303-PA	1.759	0.0546585
ISCI002449-PA	1.87347	0.0556047
ISCI015316-PA	-5.76413	0.0556047
ISCI009918-PA	1.34925	0.0497549
ISCI001223-PA	1.89901	0.0735173
ISCI005218-PA	1.17921	0.0506292
ISCI006231-PA	-1.01894	0.0514835
ISCI012245-PA	-4.03717	0.0966076
ISCI024717-PA	-2.23201	0.052705
ISCI002273-PA	0.832245	0.0534561
ISCI002703-PA	0.755395	0.054249
ISCI004373-PA	1.00011	0.0546585
ISCI005714-PA	0.722102	0.0546585
ISCI010039-PA	-1.48571	0.0546585
ISCI013289-PA	-0.68715	0.0546585
ISCI010708-PA	3.1093	0.0546585
ISCI012776-PA	-2.36143	0.0546585
ISCI009065-PA	1.41348	0.0546585
ISCI003527-PA	-2.22694	0.0546585
ISCI022696-PA	1.40356	0.0552527
ISCI005878-PA	-0.782182	0.0555
ISCI005214-PA	0.921358	0.0556047
ISCI010113-PA	0.898481	0.0556047
ISCI015380-PA	-0.954937	0.0556047
ISCI011864-PA	1.4045	0.0556529
ISCI014933-PA	1.03891	0.0667226
ISCI012296-PA	-2.71156	0.0564026
ISCI022661-PA	-5.08555	0.0673813
ISCI018834-PA	1.35417	0.0676476
ISCI024497-PA	-4.99546	0.0677441
ISCI019569-PA	0.640329	0.0576912
ISCI014211-PA	0.698939	0.0580882
ISCI008791-PA	1.78236	0.0585851
ISCI017855-PA	-0.890207	0.0587686
ISCI015731-PA	1.61663	0.0587686
ISCI015901-PA	-0.696112	0.0587822
ISCI006831-PA	-0.731839	0.0594181
ISCI008407-PA	-1.80757	0.116667
ISCI000538-PA	0.839169	0.0632205
ISCI006792-PA	1.27142	0.123587
ISCI004029-PA	-0.698794	0.0673813
ISCI002300-PA	-2.48137	0.0677441
ISCI004607-PA	-1.33505	0.083524
ISCI009351-PA	1.86244	0.109487
ISCI008674-PA	1.27038	0.0723599
ISCI011371-PA	-6.15478	0.0851672
ISCI024803-PA	-2.04354	0.0859325
ISCI001739-PA	-0.654492	0.0735173
ISCI023315-PA	-1.06035	0.0744088
ISCI020309-PA	0.779107	0.0748789
ISCI002233-PA	1.17512	0.115409
ISCI022676-PA	-1.26538	0.0763417
ISCI018771-PA	-5.34195	0.141581
ISCI020904-PA	1.14439	0.119145
ISCI019751-PA	1.97392	0.144145
ISCI000884-PA	0.850629	0.0803851
ISCI017552-PA	1.69031	0.0943435
ISCI017133-PA	-2.32165	0.0832373
ISCI024111-PA	-1.72749	0.0843671
ISCI018418-PA	-3.76257	0.0981844
ISCI015615-PA	-1.67838	0.0851672
ISCI020306-PA	0.762567	0.0851672
ISCI023428-PA	0.818159	0.0854164
ISCI007373-PA	1.66632	0.0877791
ISCI020655-PA	-4.49241	0.103422
ISCI006071-PA	-4.70283	0.133413
ISCI006272-PA	0.825733	0.0896185
ISCI010954-PA	0.639903	0.0907944
ISCI022029-PA	-4.64238	0.107309
ISCI005799-PA	1.01048	0.137387
ISCI001977-PA	-1.40274	0.0943435
ISCI008220-PA	0.998697	0.0953809
ISCI005947-PA	0.530763	0.0961514
ISCI021588-PA	-0.710883	0.0961592
ISCI012831-PA	-0.671476	0.0966076
ISCI018023-PA	-0.640745	0.113806
ISCI010638-PA	-1.55509	0.173758
ISCI011341-PA	0.591246	0.103283
ISCI017134-PA	-1.16519	0.104296
ISCI015304-PA	-2.0172	0.121958
ISCI010407-PA	-0.772553	0.107309
ISCI022655-PA	0.695017	0.109487
ISCI016770-PA	-1.00914	0.126919
ISCI019519-PA	-1.2565	0.110663
ISCI014790-PA	-1.52796	0.16297
ISCI022259-PA	-0.666938	0.12828
ISCI011089-PA	0.932286	0.113369
ISCI004051-PA	0.501571	0.119626
ISCI024659-PA	0.935959	0.119626
ISCI019497-PA	-3.34794	0.120144
ISCI022471-PA	1.50474	0.13794
ISCI019498-PA	-3.11318	0.121958
ISCI000890-PA	1.79455	0.179088
ISCI002555-PA	0.966029	0.124495
ISCI004442-PA	0.673124	0.124636
ISCI009590-PA	0.459322	0.124864
ISCI013337-PA	1.20544	0.14442
ISCI022675-PA	-0.616708	0.126694
ISCI002000-PA	-0.988337	0.126919
ISCI001762-PA	-2.43389	0.12828
ISCI022177-PA	-0.886435	0.221565
ISCI022487-PA	1.64065	0.130517
ISCI005052-PA	0.485125	0.131938
ISCI003281-PA	6.66051	0.192463
ISCI008744-PA	2.0563	0.158902
ISCI021476-PA	0.62389	0.137387
ISCI018873-PA	1.31799	0.138661
ISCI024529-PA	-1.92126	0.201053
ISCI018065-PA	1.12041	0.162498
ISCI014265-PA	-2.17205	0.164271
ISCI011372-PA	-1.2806	0.190907
ISCI001427-PA	0.582897	0.144145
ISCI018997-PA	-1.19548	0.244491
ISCI014402-PA	-3.08365	0.166565
ISCI014182-PA	-0.868416	0.145828
ISCI019804-PA	-0.638293	0.149528
ISCI012031-PA	1.30182	0.154664
ISCI008294-PA	-0.824619	0.221331
ISCI024082-PA	1.24923	0.201053
ISCI002852-PA	1.02343	0.201837
ISCI005008-PA	-0.861546	0.156277
ISCI008816-PA	1.45583	0.158451
ISCI019588-PA	0.544771	0.160855
ISCI004071-PA	-0.795476	0.16297
ISCI003987-PA	0.618041	0.16297
ISCI005364-PA	0.539467	0.16297
ISCI002531-PA	-0.597957	0.16297
ISCI014532-PA	-0.929241	0.163482
ISCI006539-PA	-0.533384	0.165351
ISCI009800-PA	0.973361	0.24085
ISCI018512-PA	0.952107	0.192463
ISCI010382-PA	0.744166	0.2821
ISCI012178-PA	1.41397	0.247244
ISCI009538-PA	0.732111	0.286291
ISCI016933-PA	0.435	0.172945
ISCI002514-PA	-0.881142	0.172945
ISCI019191-PA	-2.44863	0.176726
ISCI007019-PA	0.679131	0.258579
ISCI007582-PA	-0.413533	0.179088
ISCI012337-PA	-1.88522	0.258579
ISCI005137-PA	-2.95051	0.298878
ISCI020576-PA	-0.993872	0.182473
ISCI002946-PA	1.18715	0.185936
ISCI018130-PA	0.560501	0.18634
ISCI011191-PA	0.614474	0.187501
ISCI003914-PA	-0.936133	0.188042
ISCI010147-PA	-0.519582	0.188289
ISCI016212-PA	0.815156	0.247244
ISCI021980-PA	0.589412	0.192463
ISCI004687-PA	-0.807498	0.192463
ISCI018196-PA	0.477599	0.192463
ISCI024787-PA	0.75663	0.192463
ISCI018638-PA	1.46999	0.192463
ISCI017475-PA	1.57282	0.194144
ISCI005691-PA	-1.2905	0.199712
ISCI001014-PA	0.622231	0.199712
ISCI011348-PA	2.05396	0.26349
ISCI021139-PA	-0.919411	0.201053
ISCI000899-PA	1.43671	0.204413
ISCI000889-PA	1.43003	0.237432
ISCI016225-PA	-1.68955	0.207595
ISCI002174-PA	-0.927838	0.21171
ISCI021365-PA	1.03892	0.307812
ISCI006562-PA	0.880934	0.213989
ISCI019496-PA	-2.67892	0.217908
ISCI020442-PA	0.822285	0.217908
ISCI015565-PA	0.733661	0.220807
ISCI001346-PA	-0.347541	0.221331
ISCI006576-PA	0.974226	0.258579
ISCI020693-PA	-2.41026	0.331131
ISCI021662-PA	0.562516	0.230503
ISCI014548-PA	0.568702	0.270083
ISCI017047-PA	0.505211	0.237352
ISCI021202-PA	-1.50353	0.27624
ISCI011438-PA	-0.458759	0.243015
ISCI018045-PA	-0.670934	0.247273
ISCI012634-PA	-0.463208	0.258579
ISCI022766-PA	-2.83743	0.258579
ISCI012027-PA	-2.86068	0.258579
ISCI004211-PA	-1.22428	0.296642
ISCI017748-PA	0.514106	0.26014
ISCI020298-PA	-0.675665	0.386167
ISCI017776-PA	0.502251	0.27113
ISCI020455-PA	-0.400076	0.27113
ISCI021146-PA	0.497505	0.309383
ISCI020742-PA	-0.411314	0.27829
ISCI015321-PA	-0.743159	0.398616
ISCI012408-PA	0.945412	0.28041
ISCI009407-PA	0.373777	0.288107
ISCI015037-PA	-0.455475	0.289594
ISCI016170-PA	-1.5253	0.471262
ISCI001209-PA	0.341042	0.296642
ISCI003926-PA	0.919192	0.343452
ISCI008431-PA	-0.697522	0.302736
ISCI017386-PA	-1.9009	0.302736
ISCI010381-PA	-2.1643	0.302736
ISCI002704-PA	0.749723	0.303663
ISCI008885-PA	0.644971	0.303663
ISCI023180-PA	0.556317	0.303663
ISCI012124-PA	0.886386	0.307812
ISCI015373-PA	0.397182	0.307812
ISCI017652-PA	0.382014	0.453547
ISCI009510-PA	0.274526	0.325948
ISCI008497-PA	-1.02236	0.327027
ISCI015311-PA	0.548496	0.327681
ISCI010835-PA	-0.355893	0.329821
ISCI001813-PA	-0.462138	0.535993
ISCI023083-PA	-0.382937	0.34133
ISCI010827-PA	-2.8612	0.492894
ISCI008204-PA	-0.641429	0.388761
ISCI000012-PA	-1.13246	0.343844
ISCI009822-PA	1.08409	0.346528
ISCI013767-PA	1.07793	0.503398
ISCI009157-PA	0.573386	0.396776
ISCI020506-PA	-0.523222	0.353623
ISCI008291-PA	-2.22585	0.559868
ISCI023286-PA	-0.475893	0.559868
ISCI013123-PA	0.269812	0.358999
ISCI006855-PA	1.05565	0.563805
ISCI015393-PA	-0.379756	0.363673
ISCI017820-PA	0.93813	0.526323
ISCI021094-PA	-0.297126	0.366571
ISCI021782-PA	0.501236	0.366571
ISCI020554-PA	-0.288204	0.368258
ISCI014038-PA	1.47707	0.472031
ISCI004697-PA	-0.301392	0.376448
ISCI016414-PA	-0.472593	0.377923
ISCI012874-PA	-1.22138	0.589467
ISCI013424-PA	-0.334467	0.592167
ISCI005651-PA	-0.324104	0.380289
ISCI011988-PA	-2.13935	0.541549
ISCI012830-PA	0.246187	0.381988
ISCI010752-PA	-0.347088	0.383376
ISCI017007-PA	0.311515	0.385813
ISCI022876-PA	0.490274	0.386167
ISCI005445-PA	0.428212	0.445525
ISCI000108-PA	0.772944	0.387406
ISCI023299-PA	0.34532	0.387406
ISCI021833-PA	0.577177	0.390666
ISCI016276-PA	-0.291848	0.562182
ISCI015864-PA	0.412693	0.396776
ISCI023973-PA	1.06948	0.45667
ISCI008726-PA	0.841824	0.466675
ISCI014398-PA	-0.350381	0.405683
ISCI000841-PA	0.434602	0.588072
ISCI012509-PA	-2.45606	0.471262
ISCI004407-PA	-1.46097	0.527753
ISCI014371-PA	-0.387551	0.598387
ISCI001811-PA	-0.263823	0.598387
ISCI009231-PA	0.343846	0.419815
ISCI017703-PA	-1.07461	0.532203
ISCI013457-PA	0.484212	0.629509
ISCI017136-PA	-2.22067	0.629677
ISCI001740-PA	0.366661	0.446944
ISCI003762-PA	0.594657	0.451108
ISCI018746-PA	0.67687	0.640423
ISCI008069-PA	-0.271613	0.453944
ISCI023724-PA	0.439216	0.454473
ISCI023808-PA	0.281821	0.454473
ISCI023262-PA	-0.439224	0.454473
ISCI000305-PA	0.258812	0.468821
ISCI010492-PA	0.365168	0.527753
ISCI020513-PA	0.324024	0.532203
ISCI017046-PA	0.530438	0.474328
ISCI006575-PA	0.520521	0.476858
ISCI014589-PA	0.408889	0.537547
ISCI014020-PA	-0.476315	0.482477
ISCI010461-PA	0.284016	0.48483
ISCI016161-PA	-2.23059	0.608328
ISCI019058-PA	0.272347	0.491583
ISCI020763-PA	0.48407	0.491583
ISCI016163-PA	0.34182	0.793007
ISCI020299-PA	-0.842844	0.492894
ISCI001345-PA	-0.221764	0.492894
ISCI022229-PA	0.673195	0.501563
ISCI015573-PA	-0.366576	0.502023
ISCI014573-PA	-0.310182	0.502734
ISCI018739-PA	0.544274	0.750848
ISCI016250-PA	-0.323742	0.508164
ISCI007940-PA	0.337207	0.643934
ISCI015661-PA	-0.39871	0.51783
ISCI000011-PA	0.128175	0.859074
ISCI012633-PA	-0.289751	0.51783
ISCI010322-PA	0.416909	0.526323
ISCI015602-PA	-0.342548	0.527753
ISCI009360-PA	-0.216178	0.527753
ISCI001255-PA	0.366032	0.532203
ISCI010241-PA	-1.00883	0.537547
ISCI009790-PA	0.463129	0.538364
ISCI021398-PA	-0.302863	0.538789
ISCI000352-PA	0.240023	0.538789
ISCI019409-PA	0.295676	0.541162
ISCI012592-PA	-0.532727	0.696976
ISCI003489-PA	0.168429	0.558087
ISCI021948-PA	-0.161704	0.558087
ISCI005543-PA	-0.270369	0.559868
ISCI018203-PA	0.217263	0.562111
ISCI018577-PA	0.168966	0.933485
ISCI015584-PA	0.045912	0.94702
ISCI022677-PA	0.233069	0.7362
ISCI010154-PA	-0.460901	0.651216
ISCI006227-PA	-0.556944	0.653377
ISCI002122-PA	-0.444269	0.745829
ISCI022028-PA	0.173175	0.58019
ISCI020555-PA	-0.160688	0.584211
ISCI005319-PA	-0.197757	0.584211
ISCI008334-PA	-0.281945	0.591473
ISCI006277-PA	-0.276201	0.790765
ISCI009103-PA	0.178314	0.598387
ISCI018621-PA	-0.550925	0.685417
ISCI008595-PA	0.151637	0.600968
ISCI014366-PA	-0.32406	0.60648
ISCI000095-PA	0.684518	0.814058
ISCI012516-PA	-0.165408	0.610692
ISCI010766-PA	-0.31532	0.611165
ISCI006644-PA	-0.187345	0.615686
ISCI016148-PA	0.181054	0.722509
ISCI016884-PA	0.348091	0.623665
ISCI009151-PA	0.275316	0.726624
ISCI015449-PA	-0.225542	0.625118
ISCI015614-PA	0.169479	0.627434
ISCI007319-PA	-0.137229	0.739385
ISCI017338-PA	0.412203	0.739385
ISCI016289-PA	0.27128	0.635334
ISCI017611-PA	-1.44099	0.641267
ISCI007321-PA	0.181506	0.91418
ISCI019027-PA	0.173147	0.653377
ISCI019008-PA	0.420473	0.653377
ISCI021739-PA	0.310916	0.662768
ISCI021969-PA	-0.428901	0.790765
ISCI019792-PA	-0.170472	0.671683
ISCI006103-PA	-0.139149	0.672392
ISCI017194-PA	0.199596	0.672392
ISCI014074-PA	0.279564	0.803326
ISCI018194-PA	-0.263879	0.679417
ISCI011384-PA	-0.243742	0.682358
ISCI023426-PA	0.248412	0.685417
ISCI021134-PA	-0.253076	0.685417
ISCI018973-PA	0.161578	0.824989
ISCI018150-PA	0.169518	0.824989
ISCI020967-PA	-0.150009	0.848103
ISCI024315-PA	0.181178	0.706818
ISCI006578-PA	-0.217309	0.871008
ISCI015268-PA	0.174804	0.719672
ISCI010321-PA	-0.13884	0.726733
ISCI016090-PA	-0.178159	0.905433
ISCI023425-PA	-0.153112	0.905433
ISCI001180-PA	0.205127	0.740495
ISCI000621-PA	-0.382099	0.740495
ISCI022546-PA	-0.0402804	0.940864
ISCI023357-PA	0.0439723	0.94702
ISCI010601-PA	0.0373205	0.95973
ISCI024761-PA	0.345169	0.752611
ISCI015666-PA	0.124188	0.792437
ISCI014417-PA	-0.318564	0.793007
ISCI011354-PA	0.116268	0.793007
ISCI010309-PA	0.183758	0.793007
ISCI003988-PA	0.208311	0.793087
ISCI014903-PA	0.263247	0.795538
ISCI001650-PA	0.107633	0.807895
ISCI018304-PA	-0.0737097	0.814814
ISCI014804-PA	-0.151725	0.814814
ISCI012947-PA	0.145413	0.814814
ISCI009705-PA	-0.13081	0.824989
ISCI013297-PA	-0.0947192	0.830947
ISCI023338-PA	0.203917	0.842008
ISCI009472-PA	-0.085009	0.844708
ISCI004858-PA	0.0637029	0.846401
ISCI015020-PA	0.0701581	0.856194
ISCI007146-PA	0.113701	0.876459
ISCI016536-PA	0.12382	0.876459
ISCI000203-PA	-0.39262	0.876459
ISCI022184-PA	0.234903	0.886759
ISCI015103-PA	-0.0694027	0.889777
ISCI004120-PA	0.0795141	0.893652
ISCI017579-PA	0.0474605	0.900026
ISCI023261-PA	-0.0441227	0.905433
ISCI011759-PA	-0.0444961	0.905433
ISCI017899-PA	0.0796185	0.905433
ISCI019483-PA	0.123467	0.911525
ISCI021101-PA	0.120441	0.91359
ISCI005049-PA	-0.0819215	0.920133
ISCI003986-PA	0.0939965	0.921316
ISCI000869-PA	0.108825	0.940864
ISCI001212-PA	0.0402568	0.946486
ISCI001860-PA	0.0233108	0.94702
ISCI020518-PA	0.0374794	0.956346
ISCI017754-PA	0.103753	0.956346
ISCI020743-PA	0.0214914	0.960851
ISCI007595-PA	0.0489926	0.964131
ISCI020255-PA	-0.0354636	0.964131
ISCI004750-PA	0.0210317	0.964131
ISCI020546-PA	0.0090838	0.984439
ISCI005281-PA	0.0200651	0.984439
ISCI021858-PA	0.0322665	0.98681
ISCI014230-PA	0.00751941	0.994278
ISCI018470-PA	-0.0033248	0.996687
ISCI004802-PA	-0.00296232	0.996687
ISCI006326-PA	0.00568938	0.996789
ISCI013037-PA	-0.00097042	0.997072
