# Supplementary material for: Uukuniemi virus infection causes a pervasive remodelling of the RNA-binding proteome in tick cells
Source: PLoS Pathog. 2025 Aug 4;21(8):e1013393. doi: 10.1371/journal.ppat.1013393 (PMC12342294; doi:10.1371/journal.ppat.1013393)
Supplement: S3 Table — (A) Comparison between immunoprecipitation of N and β-Tubulin from UUKV-infected samples. (B) Comparison between immunoprecipitation of N from UUKV-infected and mock-infected samples. (C) A total of 378 proteins were consistently enriched in UUKV-infected vs mock and N vs β-Tubulin IP conditions. (D) cross-reference of N interactors with differential regulated RBPome during UUKV infection. (XLSX) [file ppat.1013393.s007.xlsx]

## Sheet: (A) N(Inf) vs Tub(Inf)
name	logFC	adj.P.Val
ISCI011750-PA	10.5994	3.17667e-05
ISCI010967-PA	11.9905	3.17667e-05
ISCI013550-PA	9.74288	3.17667e-05
ISCI017002-PA	7.86422	3.17667e-05
ISCI020845-PA	7.53165	3.17667e-05
ISCI002174-PA	7.3434	3.17667e-05
ISCI010023-PA	-10.2014	3.17667e-05
ISCI023724-PA	9.35252	3.17667e-05
ISCI022602-PA	7.59727	3.17667e-05
ISCI013124-PA	7.00098	3.51825e-05
ISCI015584-PA	7.3328	3.82446e-05
ISCI014739-PA	6.14497	3.82446e-05
NCAP	9.88888	3.82446e-05
ISCI014154-PA	8.89932	3.82446e-05
ISCI022548-PA	6.99349	3.854e-05
ISCI020960-PA	6.93469	3.854e-05
ISCI008476-PA	8.60202	3.854e-05
ISCI022843-PA	6.75264	3.854e-05
ISCI023688-PA	6.40147	4.23396e-05
ISCI011294-PA	5.48953	4.23396e-05
ISCI011273-PA	6.11075	4.23396e-05
ISCI016982-PA	12.28	4.56653e-05
ISCI001225-PA	6.59822	4.56653e-05
ISCI009841-PA	5.25776	4.56653e-05
ISCI001170-PA	5.44436	4.56653e-05
ISCI012878-PA	5.35458	5.18525e-05
ISCI012709-PA	8.10775	5.36765e-05
ISCI023698-PA	6.1062	5.36765e-05
ISCI004352-PA	6.97925	7.29199e-05
ISCI013555-PA	5.82685	7.46124e-05
ISCI012910-PA	6.84052	7.46124e-05
ISCI012508-PA	6.72374	7.67924e-05
ISCI002080-PA	6.16791	7.83481e-05
ISCI013993-PA	4.33576	8.19591e-05
ISCI000457-PA	7.11082	8.19591e-05
ISCI006465-PA	7.03266	8.19591e-05
ISCI015997-PA	6.63276	8.19591e-05
ISCI021751-PA	-8.70771	8.19591e-05
ISCI013629-PA	4.50374	8.19591e-05
ISCI018465-PA	4.66572	8.19591e-05
ISCI012582-PA	6.34258	8.19591e-05
ISCI009911-PA	-5.35552	8.19591e-05
ISCI008843-PA	6.11744	8.19591e-05
ISCI000890-PA	5.8908	8.19591e-05
ISCI001570-PA	5.22168	8.19591e-05
ISCI023818-PA	4.69899	8.19591e-05
ISCI023206-PA	8.07431	8.19591e-05
ISCI002385-PA	-9.14443	8.19591e-05
ISCI021213-PA	7.65036	8.19591e-05
ISCI004802-PA	6.00143	8.19591e-05
ISCI010078-PA	7.90839	8.19591e-05
ISCI021605-PA	-5.71648	8.19591e-05
ISCI005814-PA	4.43148	8.19591e-05
ISCI018609-PA	-7.07746	8.19591e-05
ISCI015486-PA	12.6919	8.19591e-05
ISCI023625-PA	6.96339	8.19591e-05
ISCI004080-PA	7.12935	8.19591e-05
ISCI008582-PA	7.36495	8.4359e-05
ISCI007977-PA	4.02444	8.88796e-05
ISCI000689-PA	7.99452	9.18067e-05
ISCI017613-PA	6.79399	9.18067e-05
ISCI007583-PA	7.11471	9.18067e-05
ISCI003012-PA	6.78	9.18067e-05
ISCI023353-PA	4.61344	9.18067e-05
ISCI017907-PA	7.47796	9.49655e-05
ISCI000444-PA	9.50883	6.54689e-05
ISCI017088-PA	8.58309	7.83481e-05
ISCI014873-PA	7.23503	0.000108215
ISCI012135-PA	8.1485	0.000108215
ISCI017856-PA	5.33399	0.000108629
ISCI011182-PA	8.00403	8.19591e-05
ISCI006227-PA	8.33613	0.0001099
ISCI020509-PA	8.13554	8.19591e-05
ISCI011899-PA	7.70235	8.19591e-05
ISCI005342-PA	10.5407	0.000110235
ISCI014219-PA	-9.32063	8.19591e-05
ISCI012776-PA	-8.18529	8.19591e-05
ISCI014481-PA	9.14649	8.19591e-05
ISCI003890-PA	7.82307	8.19591e-05
ISCI008629-PA	9.55146	8.19591e-05
ISCI002227-PA	7.80875	8.19591e-05
ISCI021747-PA	6.92763	0.000114179
ISCI013256-PA	6.64257	0.000114532
ISCI017074-PA	7.40584	8.19591e-05
ISCI022155-PA	9.13608	8.19591e-05
ISCI000899-PA	8.97645	8.19591e-05
ISCI002328-PA	7.47273	8.19591e-05
ISCI009885-PA	7.45857	8.19591e-05
ISCI003282-PA	7.86779	8.19591e-05
ISCI001446-PA	10.0185	0.000118536
ISCI019796-PA	6.22334	0.000118536
ISCI021453-PA	7.19299	8.19591e-05
ISCI000179-PA	7.83096	8.19591e-05
ISCI020199-PA	-7.25664	8.19591e-05
ISCI012531-PA	-7.12311	8.19591e-05
ISCI006459-PA	6.27265	0.000120838
ISCI004245-PA	4.44988	0.000120838
ISCI001108-PA	7.45635	8.19591e-05
ISCI012356-PA	6.96904	8.19591e-05
ISCI008644-PA	6.90054	8.28414e-05
ISCI000777-PA	11.3529	0.000124092
ISCI015144-PA	7.01006	8.4359e-05
ISCI014516-PA	6.86845	8.4359e-05
ISCI005210-PA	6.93886	8.4359e-05
ISCI010272-PA	7.0456	8.56867e-05
ISCI015533-PA	-8.59637	0.000128066
ISCI022551-PA	7.40932	8.72963e-05
ISCI023532-PA	6.78609	8.73209e-05
ISCI001657-PA	4.08833	0.000128911
ISCI017958-PA	6.94278	8.93636e-05
ISCI005295-PA	6.56551	8.93636e-05
ISCI014238-PA	7.25444	8.93636e-05
ISCI000854-PA	8.01122	8.93636e-05
ISCI014364-PA	6.57998	0.000129087
ISCI018037-PA	-6.707	8.93636e-05
ISCI007745-PA	6.52701	8.93636e-05
ISCI011546-PA	6.90949	8.93636e-05
ISCI006989-PA	7.35574	8.93636e-05
ISCI023909-PA	4.25315	0.000129087
ISCI001795-PA	6.53488	9.18067e-05
ISCI019000-PA	7.25394	9.18067e-05
ISCI014589-PA	11.042	0.000131508
ISCI000720-PA	7.4639	9.18067e-05
ISCI010143-PA	6.36169	9.18067e-05
ISCI004999-PA	3.04319	0.000131587
ISCI010164-PA	6.61755	9.18067e-05
ISCI009115-PA	7.58008	9.18067e-05
ISCI023765-PA	6.70585	9.18067e-05
ISCI023428-PA	7.7389	9.18067e-05
ISCI020528-PA	6.84029	9.18067e-05
ISCI002308-PA	7.89237	9.18067e-05
ISCI016588-PA	6.11517	0.000133218
ISCI013458-PA	7.18377	9.18067e-05
ISCI018042-PA	6.67086	9.49655e-05
ISCI010491-PA	6.22783	9.49655e-05
ISCI019217-PA	6.30829	9.49655e-05
ISCI020043-PA	8.31464	0.000138221
ISCI019597-PA	6.37453	9.49655e-05
ISCI020124-PA	7.66814	9.67297e-05
ISCI003161-PA	6.46886	9.94525e-05
ISCI014259-PA	6.20563	0.000100228
ISCI023655-PA	6.06757	0.000100228
ISCI010285-PA	-4.25181	0.000141609
ISCI010145-PA	6.13312	0.000101795
ISCI004272-PA	9.42443	0.000141812
ISCI024772-PA	6.35349	0.000104087
ISCI023226-PA	7.77811	0.000141812
ISCI018025-PA	3.63161	0.000141812
ISCI015192-PA	5.8488	0.000108215
ISCI015653-PA	8.13066	0.000144055
ISCI003946-PA	5.85909	0.000108215
ISCI014189-PA	6.20655	0.000145101
ISCI005278-PA	5.79786	0.0001099
ISCI006950-PA	7.62336	0.0001099
ISCI023122-PA	6.14946	0.0001099
ISCI014738-PA	6.91703	0.0001099
ISCI021923-PA	5.80272	0.0001099
ISCI004473-PA	9.19155	0.000146081
ISCI006144-PA	4.09834	0.000146081
ISCI005672-PA	6.41109	0.0001099
ISCI016769-PA	5.7097	0.0001099
ISCI011728-PA	5.77174	0.0001099
ISCI015022-PA	5.75431	0.0001099
ISCI014071-PA	6.49216	0.0001099
ISCI012877-PA	3.52646	0.00014663
ISCI019126-PA	6.92169	0.000110235
ISCI021443-PA	5.67384	0.000110235
ISCI019993-PA	6.25457	0.000148447
ISCI002107-PA	6.07459	0.000112285
ISCI006570-PA	7.48239	0.000112285
ISCI010903-PA	5.26352	0.000148449
ISCI006643-PA	5.15118	0.000148449
ISCI022193-PA	5.4778	0.000148449
ISCI012907-PA	5.53301	0.000118536
ISCI016226-PA	7.63855	0.000118536
ISCI008296-PA	5.5029	0.000118536
ISCI014576-PA	8.0966	0.000120838
ISCI011555-PA	8.2143	0.000155635
ISCI022116-PA	-6.83734	0.000120838
ISCI009355-PA	6.37257	0.000121907
ISCI006644-PA	9.35215	0.00015636
ISCI012228-PA	5.4792	0.00015636
ISCI013830-PA	7.23763	0.000156405
ISCI014198-PA	7.44902	0.000158319
ISCI008558-PA	5.41561	0.000128911
ISCI019116-PA	6.70863	0.000128911
ISCI008939-PA	5.57286	0.000128911
ISCI001996-PA	5.41985	0.000128911
ISCI005349-PA	9.43568	0.000162638
ISCI002186-PA	7.65551	0.000129087
ISCI021454-PA	5.43631	0.000129087
ISCI017656-PA	5.89314	0.000129087
ISCI000459-PA	6.29128	0.000129087
ISCI017707-PA	5.64397	0.000129087
ISCI023394-PA	8.02887	0.000163141
ISCI009702-PA	5.46587	0.000130386
ISCI009279-PA	7.07093	0.000130386
ISCI008150-PA	8.51583	0.000164099
ISCI001455-PA	8.47962	0.000164553
ISCI004849-PA	6.08479	0.000133218
ISCI004355-PA	6.91004	0.000133218
ISCI019096-PA	7.13065	0.000133218
ISCI012598-PA	-6.00575	0.000133766
ISCI014159-PA	6.45401	0.000169057
ISCI010147-PA	9.15051	0.000171333
ISCI019112-PA	8.56446	0.00014039
ISCI013711-PA	5.51834	0.000140519
ISCI007928-PA	8.70639	0.000140519
ISCI017778-PA	-6.60119	0.000141609
ISCI015665-PA	9.67541	0.000174267
ISCI017252-PA	5.24724	0.000141812
ISCI015281-PA	5.42523	0.000141812
ISCI016196-PA	5.85278	0.000175821
ISCI021036-PA	5.36206	0.000141812
ISCI007743-PA	5.00646	0.000141812
ISCI018873-PA	6.09101	0.000141812
ISCI018590-PA	5.75008	0.000145101
ISCI002707-PA	6.0373	0.000145101
ISCI019409-PA	8.75708	0.000145584
ISCI010047-PA	6.89338	0.000146081
ISCI013693-PA	5.30111	0.000146475
ISCI011989-PA	6.8232	0.00014663
ISCI021571-PA	4.70058	0.000184691
ISCI008488-PA	8.97491	0.000185136
ISCI014192-PA	6.79438	0.000148449
ISCI006568-PA	6.07133	0.000148449
ISCI010220-PA	5.01434	0.000148449
ISCI012408-PA	6.46229	0.000150394
ISCI021777-PA	4.83871	0.000151745
ISCI011873-PA	7.78985	0.000192093
ISCI003833-PA	5.57731	0.000195266
ISCI004021-PA	6.49589	0.00015636
ISCI017093-PA	4.83926	0.00015636
ISCI001257-PA	8.56203	0.000156887
ISCI015666-PA	9.29231	0.000195557
ISCI018423-PA	5.49155	0.000157313
ISCI021352-PA	8.97507	0.000195557
ISCI012909-PA	4.81065	0.000195776
ISCI024694-PA	8.68036	0.000195776
ISCI011282-PA	4.68615	0.000163141
ISCI008204-PA	6.2847	0.000163141
ISCI018749-PA	5.92601	0.000164099
ISCI016614-PA	4.65788	0.000164553
ISCI015391-PA	8.06216	0.000202298
ISCI000670-PA	5.09816	0.000169853
ISCI000203-PA	-4.63485	0.000170924
ISCI001703-PA	6.02325	0.000170924
ISCI001224-PA	8.00262	0.000209131
ISCI004542-PA	5.09146	0.000175821
ISCI008321-PA	5.56324	0.000210728
ISCI017546-PA	6.49377	0.000211297
ISCI011533-PA	4.60817	0.000178749
ISCI023140-PA	4.67997	0.000211311
ISCI003605-PA	5.2591	0.000211332
ISCI020699-PA	5.10254	0.000180052
ISCI011944-PA	4.74847	0.000180674
ISCI013672-PA	5.22111	0.000182225
ISCI009123-PA	6.35024	0.000182225
ISCI002765-PA	5.04341	0.000184691
ISCI007591-PA	7.86999	0.000217491
ISCI017666-PA	6.43851	0.00018591
ISCI001117-PA	3.81251	0.000219318
ISCI008982-PA	-6.23464	0.000195266
ISCI020433-PA	7.17341	0.000195557
ISCI018543-PA	9.23357	0.000224864
ISCI015168-PA	4.64586	0.000195557
ISCI023396-PA	5.4969	0.000195557
ISCI004267-PA	5.47992	0.000195776
ISCI011150-PA	4.34199	0.000195776
ISCI019319-PA	4.74302	0.000195776
ISCI012891-PA	4.33608	0.000195776
ISCI009409-PA	4.39964	0.000202298
ISCI002471-PA	4.85664	0.000203154
ISCI000678-PA	5.5155	0.000204599
ISCI017658-PA	8.1259	0.000236432
ISCI002904-PA	7.10108	0.000237035
ISCI012965-PA	5.614	0.000207455
ISCI021284-PA	6.31298	0.000238459
ISCI007783-PA	9.97847	0.000239114
ISCI015472-PA	4.35019	0.000214243
ISCI023197-PA	4.43163	0.000215904
ISCI018020-PA	7.69478	0.000245185
ISCI020703-PA	6.28995	0.000219318
ISCI008140-PA	5.90977	0.000246392
ISCI002327-PA	7.79913	0.000221992
ISCI002773-PA	5.85477	0.000221992
ISCI013290-PA	7.23044	0.000221992
ISCI010249-PA	6.86237	0.000221992
ISCI013561-PA	4.12682	0.00025104
ISCI016607-PA	5.3097	0.000231319
ISCI000719-PA	4.07898	0.000232766
ISCI014575-PA	5.90772	0.000232766
ISCI019541-PA	5.16188	0.000232766
ISCI005458-PA	8.96366	0.000260159
ISCI009219-PA	7.92925	0.000260791
ISCI018606-PA	4.76779	0.000260791
ISCI009274-PA	5.34492	0.000260791
ISCI023338-PA	-3.08585	0.000261469
ISCI015358-PA	5.83895	0.000241231
ISCI015861-PA	6.7833	0.000262475
ISCI010869-PA	4.82932	0.000244243
ISCI020506-PA	-3.88253	0.000263198
ISCI003476-PA	4.80187	0.000244981
ISCI020122-PA	4.59349	0.000245185
ISCI011545-PA	7.26967	0.000245185
ISCI022614-PA	7.89435	0.000245185
ISCI021739-PA	3.98026	0.000247204
ISCI002323-PA	4.62492	0.000248926
ISCI011810-PA	5.0546	0.000248926
ISCI016643-PA	7.43148	0.00025104
ISCI020984-PA	6.49345	0.000274557
ISCI007522-PA	6.00423	0.000255949
ISCI013213-PA	4.12843	0.000256524
ISCI006114-PA	10.4927	0.000275697
ISCI011348-PA	3.90878	0.000260791
ISCI014032-PA	5.01341	0.000260791
ISCI012741-PA	6.50117	0.000271439
ISCI022267-PA	4.39063	0.000271508
ISCI019787-PA	-4.85638	0.000274381
ISCI020904-PA	-7.09778	0.000274455
ISCI017044-PA	3.86758	0.000274557
ISCI016770-PA	6.1042	0.000274557
ISCI022612-PA	9.45997	0.000295611
ISCI008875-PA	4.00606	0.000277131
ISCI000071-PA	4.69269	0.000277131
ISCI017481-PA	6.75946	0.000277131
ISCI004036-PA	6.83958	0.000277131
ISCI021922-PA	4.69067	0.000280844
ISCI021202-PA	6.7192	0.000281747
ISCI006739-PA	3.98685	0.000281993
ISCI002623-PA	9.8074	0.000301193
ISCI015103-PA	6.35243	0.000301193
ISCI021770-PA	6.93742	0.000307245
ISCI013535-PA	7.09005	0.000295471
ISCI002670-PA	9.17631	0.000307245
ISCI000087-PA	3.73115	0.000295799
ISCI011952-PA	6.10565	0.000307245
ISCI002072-PA	4.66021	0.000296886
ISCI002449-PA	5.44602	0.000298571
ISCI023426-PA	7.93881	0.000298571
ISCI000435-PA	4.71716	0.000298571
ISCI008986-PA	6.16506	0.000301193
ISCI003435-PA	5.40152	0.000301193
ISCI023474-PA	5.25641	0.000307245
ISCI009912-PA	6.23082	0.000307245
ISCI014402-PA	4.97776	0.000308479
ISCI002994-PA	6.29788	0.000321455
ISCI018169-PA	10.3184	0.000321455
ISCI018290-PA	-6.91518	0.000321455
ISCI009615-PA	8.75085	0.000321455
ISCI006834-PA	3.78178	0.00031378
ISCI007037-PA	4.07989	0.000314297
ISCI013815-PA	4.95869	0.000321455
ISCI022811-PA	3.48282	0.000327716
ISCI007976-PA	4.33172	0.000321455
ISCI008489-PA	6.21645	0.000321455
ISCI004666-PA	7.83444	0.000322507
ISCI008890-PA	9.26721	0.000330925
ISCI009510-PA	6.02717	0.000322507
ISCI021920-PA	3.66447	0.000322507
ISCI015013-PA	5.72114	0.000330925
L	5.15234	0.000330925
ISCI015582-PA	7.55216	0.000332113
ISCI021756-PA	3.57115	0.000327716
ISCI014033-PA	6.92639	0.000330925
ISCI022472-PA	3.5694	0.000331135
ISCI003838-PA	4.07245	0.000332113
ISCI010033-PA	6.26275	0.000336935
ISCI008442-PA	5.87771	0.000337816
ISCI015265-PA	8.82582	0.000353484
ISCI018607-PA	7.49114	0.000353484
ISCI020555-PA	9.08785	0.000355054
ISCI019157-PA	3.48081	0.000353642
ISCI007470-PA	6.23665	0.000358535
ISCI020577-PA	7.43239	0.000360711
ISCI002472-PA	6.73611	0.000360205
ISCI012279-PA	3.71731	0.000360205
ISCI020128-PA	3.46857	0.000361118
ISCI009998-PA	4.3067	0.000364971
ISCI023227-PA	4.27286	0.000364971
ISCI005788-PA	4.47091	0.000364971
ISCI013869-PA	3.49392	0.000370323
ISCI006460-PA	6.04726	0.000371812
ISCI006074-PA	5.17279	0.000379575
ISCI023205-PA	4.56171	0.000390409
ISCI018168-PA	4.49274	0.000393242
ISCI005133-PA	4.57252	0.000396873
ISCI023760-PA	4.5757	0.000397903
ISCI017140-PA	3.42872	0.000399752
ISCI017390-PA	6.82678	0.000401098
ISCI015465-PA	4.05563	0.000401098
ISCI011860-PA	5.43269	0.000401599
ISCI008067-PA	7.00737	0.000398337
ISCI000975-PA	5.33349	0.000401599
ISCI021674-PA	5.64654	0.000406566
ISCI018529-PA	7.06194	0.000401599
ISCI013173-PA	4.07061	0.000415637
ISCI000354-PA	3.87228	0.000418695
ISCI013617-PA	5.64068	0.000421295
ISCI018705-PA	5.1025	0.000414683
ISCI015633-PA	7.142	0.000414683
ISCI020573-PA	3.62401	0.000424208
ISCI004748-PA	9.7176	0.000417115
ISCI018549-PA	6.13813	0.000428527
ISCI019569-PA	7.274	0.000428527
ISCI020286-PA	3.23782	0.000445463
ISCI009516-PA	5.42566	0.000432851
ISCI021353-PA	9.1026	0.000432851
ISCI022274-PA	4.86343	0.000455159
ISCI004057-PA	6.35791	0.000438738
ISCI010411-PA	4.03947	0.000463317
ISCI018288-PA	6.07783	0.000480256
ISCI021930-PA	4.40865	0.000484261
ISCI020302-PA	7.29257	0.000463317
ISCI019522-PA	6.52203	0.000487857
ISCI016905-PA	3.31584	0.000487857
ISCI010678-PA	7.86429	0.000489843
ISCI001976-PA	5.69195	0.000477253
ISCI021672-PA	2.5836	0.000480256
ISCI014614-PA	4.6604	0.000503118
ISCI011502-PA	5.46753	0.000484471
ISCI017755-PA	4.86449	0.000487857
ISCI009783-PA	9.91502	0.000487857
ISCI010258-PA	4.54024	0.000488326
ISCI021482-PA	8.84751	0.000499423
ISCI010530-PA	6.92438	0.000532698
ISCI017706-PA	6.18564	0.000503118
ISCI007939-PA	5.68412	0.000503118
ISCI020381-PA	8.33348	0.000503118
ISCI014191-PA	-3.8021	0.000503118
ISCI023231-PA	7.48927	0.000503118
ISCI002401-PA	6.84323	0.000508339
ISCI000683-PA	9.61707	0.000508339
ISCI023586-PA	5.85951	0.000508339
ISCI011376-PA	2.5754	0.000512194
ISCI002458-PA	4.22578	0.000515619
ISCI006327-PA	5.818	0.000559229
ISCI010794-PA	6.71665	0.000532698
ISCI021549-PA	8.37262	0.000541192
ISCI020099-PA	6.73864	0.000544584
ISCI003927-PA	5.5448	0.000598007
ISCI015175-PA	2.9896	0.000598007
ISCI001891-PA	6.11379	0.000547358
ISCI019123-PA	3.46315	0.000619903
ISCI000280-PA	5.8714	0.000620959
ISCI001346-PA	7.93171	0.000566249
ISCI004273-PA	9.96756	0.000569866
ISCI024884-PA	5.56506	0.000635482
ISCI005463-PA	2.93424	0.000649673
ISCI004778-PA	5.25615	0.000676675
ISCI013894-PA	4.50537	0.000676675
ISCI018499-PA	7.56039	0.000614473
ISCI018468-PA	4.02049	0.000682718
ISCI010270-PA	6.20108	0.000683884
ISCI022478-PA	4.28872	0.000683884
ISCI021433-PA	4.06984	0.000687873
ISCI013537-PA	8.02312	0.000635468
ISCI000680-PA	6.191	0.000635482
ISCI001477-PA	6.3144	0.000635482
ISCI013756-PA	2.9799	0.000701806
ISCI022298-PA	2.86106	0.000701806
ISCI020012-PA	5.91389	0.000704478
ISCI008462-PA	4.90488	0.000708951
ISCI003547-PA	3.02598	0.000709221
ISCI002288-PA	5.54252	0.000651407
ISCI023181-PA	4.42092	0.000713256
ISCI009438-PA	2.86617	0.000724768
ISCI010244-PA	9.71582	0.00066444
ISCI009866-PA	9.23856	0.000686948
ISCI022263-PA	7.59301	0.000687873
ISCI022242-PA	3.84457	0.000767146
ISCI009836-PA	7.64718	0.00069573
ISCI021171-PA	3.72603	0.000773815
ISCI009231-PA	7.27509	0.000696482
ISCI009901-PA	8.2983	0.00069664
ISCI017352-PA	3.40128	0.000778696
ISCI005880-PA	6.82138	0.000795791
ISCI001231-PA	7.98472	0.000708951
ISCI005256-PA	6.11076	0.000708951
ISCI001885-PA	5.22209	0.000801855
ISCI017806-PA	7.68011	0.000717357
ISCI005411-PA	4.17011	0.00080883
ISCI018962-PA	4.27208	0.00080883
ISCI011606-PA	7.48402	0.00080883
ISCI020202-PA	4.76372	0.000813572
ISCI009446-PA	6.29995	0.000818143
ISCI021913-PA	7.67491	0.000731553
ISCI011060-PA	6.15434	0.000822421
ISCI019022-PA	6.22144	0.000833833
ISCI009228-PA	3.12403	0.00084404
ISCI006965-PA	5.71206	0.000755157
ISCI020443-PA	7.84269	0.000761539
ISCI015680-PA	5.80821	0.000853577
ISCI023599-PA	4.56406	0.00076693
ISCI020961-PA	3.79198	0.000773815
ISCI016587-PA	6.51494	0.000778677
ISCI020745-PA	6.6501	0.000804613
ISCI005108-PA	6.83078	0.000810894
ISCI000889-PA	6.14765	0.000810894
ISCI008446-PA	5.78764	0.000811117
ISCI020637-PA	8.55003	0.000569866
ISCI013876-PA	6.15387	0.000979943
ISCI014072-PA	3.76182	0.000979959
ISCI002294-PA	8.4229	0.00084404
ISCI022264-PA	4.70776	0.000847525
ISCI006023-PA	9.07725	0.000885261
ISCI006323-PA	3.21458	0.00103749
ISCI012850-PA	4.64315	0.000900152
ISCI020336-PA	2.63895	0.00106011
ISCI008933-PA	8.04189	0.000916196
ISCI004726-PA	5.48261	0.00106913
ISCI018585-PA	7.05759	0.000936008
ISCI012442-PA	7.07433	0.000947906
ISCI011244-PA	5.05482	0.00110924
ISCI021256-PA	5.63657	0.00111278
ISCI007139-PA	3.98207	0.00112788
ISCI018311-PA	2.42958	0.000979959
ISCI021582-PA	5.89066	0.000979959
ISCI006485-PA	6.4129	0.000987341
ISCI020575-PA	4.59628	0.00115482
ISCI020203-PA	6.53358	0.000990737
ISCI020147-PA	4.31322	0.00119442
ISCI004477-PA	2.60236	0.00103043
ISCI011304-PA	7.41768	0.00103191
ISCI013782-PA	7.24357	0.00104134
ISCI016947-PA	4.23949	0.00123606
ISCI007639-PA	7.39664	0.00106366
ISCI012130-PA	8.05682	0.00106913
ISCI012281-PA	2.8845	0.00125649
ISCI023939-PA	4.88243	0.00106913
ISCI000867-PA	5.14142	0.00106913
ISCI021838-PA	6.85533	0.00107987
ISCI019527-PA	3.4622	0.00127229
ISCI007520-PA	-3.0832	0.00110924
ISCI011035-PA	2.73003	0.00133115
ISCI021328-PA	6.18609	0.00112788
ISCI021771-PA	3.37066	0.00112788
ISCI023596-PA	5.36938	0.0013382
ISCI010231-PA	3.222	0.00135876
ISCI003190-PA	2.97529	0.00115003
ISCI000208-PA	4.49146	0.00139774
ISCI007970-PA	3.52092	0.00119442
ISCI006272-PA	6.11046	0.00143763
ISCI012548-PA	8.11499	0.001212
ISCI011438-PA	6.28474	0.0014603
ISCI012296-PA	6.22765	0.00123986
ISCI011992-PA	4.67965	0.00124289
ISCI002434-PA	6.62783	0.00124722
ISCI011534-PA	4.57712	0.00150347
ISCI017611-PA	6.49836	0.00125142
ISCI014804-PA	9.32695	0.00125649
ISCI011212-PA	3.55243	0.00126597
ISCI009066-PA	4.0435	0.00153906
ISCI011195-PA	5.87361	0.00153906
ISCI010821-PA	4.18985	0.00155082
ISCI015011-PA	-2.62758	0.00128829
ISCI019121-PA	2.80842	0.00160426
ISCI013671-PA	4.55155	0.00133115
ISCI017206-PA	9.27053	0.00133807
ISCI020126-PA	3.96846	0.00167453
ISCI021497-PA	3.38654	0.00139774
ISCI018299-PA	3.45865	0.00174475
ISCI020030-PA	6.79796	0.0014677
ISCI014736-PA	2.65366	0.00178991
ISCI012710-PA	5.63316	0.00178991
ISCI010250-PA	6.5781	0.00182177
ISCI012014-PA	4.89325	0.00184156
ISCI016937-PA	7.5638	0.00155869
ISCI022028-PA	3.6129	0.00191351
ISCI003975-PA	7.22232	0.00157328
ISCI021388-PA	8.2793	0.00157767
ISCI018196-PA	-2.99472	0.00193457
ISCI009423-PA	5.04816	0.00161207
ISCI019571-PA	4.47701	0.00200513
ISCI018608-PA	7.35673	0.00201306
ISCI024340-PA	4.49088	0.00166924
ISCI009506-PA	8.73061	0.00167453
ISCI012654-PA	4.65061	0.00206436
ISCI024418-PA	5.9724	0.00168993
ISCI009353-PA	5.73351	0.00207867
ISCI020692-PA	5.20749	0.0020888
ISCI013325-PA	6.23459	0.00174475
ISCI022473-PA	8.1581	0.00183048
ISCI012575-PA	2.04341	0.00226557
ISCI019511-PA	7.03677	0.00184156
ISCI023431-PA	4.88709	0.00230871
ISCI009963-PA	-5.89883	0.00230871
ISCI022029-PA	6.9748	0.00188348
ISCI022860-PA	2.10578	0.00231621
ISCI013765-PA	5.05102	0.00191079
ISCI006562-PA	4.84692	0.00191502
ISCI012780-PA	6.6713	0.00191502
ISCI018333-PA	5.53532	0.0023745
ISCI009767-PA	2.25219	0.00239872
ISCI003358-PA	4.62002	0.00244044
ISCI004607-PA	4.85695	0.00247358
ISCI009053-PA	6.18438	0.00248563
ISCI007679-PA	4.87647	0.00206763
ISCI011191-PA	5.03079	0.00208843
ISCI000492-PA	1.90122	0.0020888
ISCI021900-PA	3.86099	0.00258393
ISCI014946-PA	4.56235	0.00259517
ISCI000545-PA	5.70826	0.00216528
ISCI013425-PA	3.64987	0.00267346
ISCI020529-PA	4.92979	0.00226557
ISCI017761-PA	6.54989	0.00280097
ISCI014857-PA	4.75484	0.00281645
ISCI014417-PA	1.52373	0.00230871
ISCI012298-PA	6.19267	0.00230871
ISCI008128-PA	4.34047	0.0028646
ISCI015669-PA	4.65229	0.00235026
ISCI019519-PA	2.10396	0.0023815
ISCI017349-PA	3.47117	0.00300376
ISCI001762-PA	4.47205	0.00244423
ISCI011316-PA	-1.9422	0.0024968
ISCI021130-PA	1.54607	0.00250698
ISCI022184-PA	3.74249	0.00318529
ISCI007519-PA	-2.13288	0.00256063
ISCI024796-PA	7.59754	0.00257302
ISCI018588-PA	7.98953	0.00258624
ISCI021591-PA	5.33132	0.00330249
ISCI012919-PA	2.73323	0.00336084
ISCI018763-PA	5.04928	0.00271039
ISCI012290-PA	7.1775	0.00273472
ISCI012623-PA	5.22862	0.00405619
ISCI012920-PA	7.6196	0.00277502
ISCI020763-PA	2.90973	0.00278317
ISCI001014-PA	6.01013	0.00293954
ISCI020264-PA	6.3558	0.00298887
ISCI015559-PA	2.21416	0.00298887
ISCI009848-PA	7.36594	0.00298887
ISCI007595-PA	5.39177	0.00378302
ISCI011079-PA	4.97668	0.00307857
ISCI010685-PA	4.36995	0.00309161
ISCI011548-PA	2.86179	0.00391737
ISCI017120-PA	5.01307	0.00315066
ISCI000919-PA	5.23261	0.00321848
ISCI023171-PA	2.24399	0.00407927
ISCI022878-PA	5.26539	0.00327497
ISCI006929-PA	5.50963	0.00328923
ISCI005340-PA	4.79754	0.00329306
ISCI022981-PA	3.00775	0.00411428
ISCI002859-PA	4.10175	0.00329719
ISCI023973-PA	5.39576	0.00504063
ISCI009919-PA	7.17564	0.0041504
ISCI015615-PA	-2.81205	0.00332667
ISCI002175-PA	7.38856	0.00335742
ISCI004800-PA	4.24059	0.00421182
ISCI014061-PA	9.24755	0.00338927
ISCI021021-PA	3.16145	0.00425024
ISCI010955-PA	-4.34553	0.00525337
ISCI015357-PA	3.78218	0.00550961
ISCI022176-PA	3.25492	0.00439461
ISCI021412-PA	2.52799	0.00359059
ISCI017476-PA	4.37487	0.00362024
ISCI011891-PA	2.73901	0.00450934
ISCI016558-PA	6.95844	0.00364036
ISCI004274-PA	5.98537	0.0037494
ISCI009365-PA	-5.76068	0.00378302
ISCI021351-PA	7.68511	0.00378302
ISCI005218-PA	6.813	0.00386464
ISCI001347-PA	4.17916	0.00387115
ISCI000979-PA	-1.92865	0.00390139
ISCI021239-PA	-2.61309	0.00391737
ISCI002130-PA	3.29174	0.00398669
ISCI022724-PA	7.19939	0.00403181
ISCI001669-PA	3.26416	0.00506586
ISCI018345-PA	7.48219	0.00408396
ISCI003309-PA	2.48235	0.00410507
ISCI018554-PA	4.4743	0.00518137
ISCI005791-PA	8.22035	0.0041504
ISCI003804-PA	4.44271	0.0041504
ISCI005368-PA	4.73756	0.00415115
ISCI018035-PA	2.43475	0.00419298
ISCI017777-PA	3.27845	0.00421182
ISCI012706-PA	2.59546	0.00531984
ISCI018513-PA	4.89195	0.00534536
ISCI020306-PA	-2.46489	0.00430436
ISCI023091-PA	7.04361	0.00433096
ISCI011315-PA	5.29533	0.00434362
ISCI008998-PA	3.38813	0.00441548
ISCI021294-PA	3.82155	0.00557692
ISCI019521-PA	5.10602	0.00563153
ISCI001667-PA	7.96265	0.0045109
ISCI000780-PA	4.54583	0.00571571
ISCI002088-PA	3.69563	0.00735438
ISCI023068-PA	-2.6816	0.00457582
ISCI021145-PA	5.46106	0.00736178
ISCI018126-PA	-5.30354	0.00579443
ISCI008344-PA	3.62998	0.00461696
ISCI022124-PA	4.79184	0.00586641
ISCI003812-PA	6.6597	0.00588693
ISCI016230-PA	-2.90834	0.00478555
ISCI012634-PA	-2.04265	0.00483051
ISCI020884-PA	3.0257	0.00495836
ISCI015691-PA	6.33364	0.00800541
ISCI022662-PA	3.57275	0.00504063
ISCI014261-PA	7.05597	0.0050906
ISCI020442-PA	-3.3137	0.00514788
ISCI006645-PA	6.96598	0.00521117
ISCI020049-PA	2.82853	0.00525337
ISCI020167-PA	2.78722	0.00657467
ISCI010110-PA	5.51364	0.00531984
ISCI016836-PA	3.70459	0.00868442
ISCI008198-PA	2.12052	0.00688985
ISCI014612-PA	7.2506	0.00551331
ISCI024039-PA	-2.43185	0.00555135
ISCI019970-PA	5.18833	0.00557692
ISCI018206-PA	1.87751	0.00563942
ISCI021604-PA	5.32382	0.00717419
ISCI015413-PA	3.5149	0.00725381
ISCI016250-PA	-2.9748	0.00580927
ISCI017754-PA	1.53442	0.00580927
ISCI014211-PA	6.15734	0.00735438
ISCI015982-PA	6.61949	0.00735438
ISCI023555-PA	-1.93039	0.00586937
ISCI015901-PA	4.39379	0.00586937
ISCI008341-PA	11.0925	0.00591188
ISCI018700-PA	-3.03179	0.00745361
ISCI015975-PA	3.22491	0.00745873
ISCI017000-PA	6.59127	0.00593917
ISCI020004-PA	6.21002	0.00594603
ISCI017709-PA	2.86627	0.00755456
ISCI006136-PA	7.20591	0.00759088
ISCI001977-PA	4.48367	0.00608972
ISCI016107-PA	5.24796	0.0119333
ISCI016371-PA	2.25484	0.00613951
ISCI022111-PA	3.67199	0.00619178
ISCI004613-PA	-3.68064	0.00622392
ISCI016760-PA	2.37822	0.0062322
ISCI023284-PA	-2.07296	0.00634041
ISCI012572-PA	3.73833	0.00800541
ISCI008317-PA	-4.29097	0.0130164
ISCI004351-PA	5.98055	0.0065266
ISCI019440-PA	3.53126	0.00653738
ISCI021447-PA	8.06009	0.0065884
ISCI013037-PA	-1.71974	0.00665451
ISCI024803-PA	-2.00583	0.00673017
ISCI001027-PA	3.5216	0.00690105
ISCI019633-PA	-1.99222	0.00877196
ISCI017188-PA	3.64717	0.0118916
ISCI001521-PA	-4.10811	0.00714166
ISCI008711-PA	4.06425	0.00722772
ISCI004620-PA	-4.30013	0.015149
ISCI017347-PA	-3.04277	0.00741588
ISCI022683-PA	6.83796	0.00745873
ISCI010766-PA	8.02363	0.00953503
ISCI019216-PA	2.56999	0.0129738
ISCI014273-PA	-3.16797	0.00750563
ISCI016908-PA	3.83926	0.0159563
ISCI014671-PA	2.03333	0.00972869
ISCI014494-PA	2.17734	0.00774423
ISCI013810-PA	-2.27788	0.00776311
ISCI020743-PA	-2.7524	0.00995062
ISCI015750-PA	5.28545	0.0100015
ISCI004407-PA	-3.90648	0.0101173
ISCI019590-PA	2.84485	0.00794847
ISCI007627-PA	4.04049	0.00811909
ISCI017475-PA	5.48974	0.00813193
ISCI009589-PA	5.51651	0.00827449
ISCI013788-PA	3.90573	0.0106893
ISCI022794-PA	4.5258	0.0107737
ISCI010238-PA	5.92382	0.0110298
ISCI021822-PA	3.23212	0.00890081
ISCI011373-PA	5.98746	0.0114026
ISCI002021-PA	-1.74988	0.00926408
ISCI000263-PA	4.17576	0.0118706
ISCI022725-PA	3.37898	0.0207832
ISCI003811-PA	2.49568	0.0161868
ISCI011208-PA	3.33722	0.0121069
ISCI001345-PA	4.84442	0.00965097
ISCI013589-PA	3.90481	0.0122272
ISCI004576-PA	2.69089	0.0165289
ISCI008102-PA	2.45722	0.00972869
ISCI004697-PA	5.22433	0.0168579
ISCI016933-PA	6.92916	0.00992331
ISCI014131-PA	2.44859	0.0175589
ISCI018130-PA	5.13139	0.01299
ISCI014216-PA	2.55576	0.0130762
ISCI002704-PA	4.344	0.0104857
ISCI011151-PA	3.85665	0.0104857
ISCI006588-PA	4.00525	0.013194
ISCI011505-PA	-1.55635	0.010644
ISCI019741-PA	-2.03188	0.0106829
ISCI023308-PA	-2.35453	0.0185899
ISCI021757-PA	5.01315	0.0111195
ISCI004779-PA	3.17749	0.0251646
ISCI011518-PA	4.90046	0.0142573
ISCI001091-PA	-2.46682	0.0184585
ISCI010367-PA	1.49216	0.0113882
ISCI021782-PA	-3.06912	0.0255783
ISCI016147-PA	3.55885	0.0195901
ISCI014451-PA	4.30652	0.0114442
ISCI010253-PA	4.22216	0.014565
ISCI003251-PA	-3.03169	0.0259914
ISCI003300-PA	5.0141	0.0146576
ISCI003830-PA	5.83801	0.0146576
ISCI011354-PA	6.53108	0.0146864
ISCI005709-PA	3.72442	0.0118706
ISCI005457-PA	3.26951	0.0118706
ISCI016696-PA	3.35154	0.0118706
ISCI023335-PA	-2.99138	0.027533
ISCI017083-PA	4.2468	0.0122272
ISCI016093-PA	2.92267	0.0154372
ISCI009379-PA	-2.00819	0.0211947
ISCI004411-PA	5.7014	0.0124264
ISCI016778-PA	4.33522	0.0156855
ISCI006968-PA	2.4312	0.0217793
ISCI021592-PA	-1.91295	0.021792
ISCI010157-PA	-3.3617	0.0206181
ISCI000790-PA	2.89516	0.0129193
ISCI020842-PA	1.76769	0.0162997
ISCI020079-PA	3.6177	0.0131093
ISCI000851-PA	-2.59594	0.0163109
ISCI008216-PA	3.60001	0.0163109
ISCI004578-PA	2.24903	0.0165289
ISCI004612-PA	2.48548	0.0133846
ISCI010119-PA	2.53139	0.0134919
ISCI020523-PA	6.3639	0.0135608
ISCI020886-PA	5.14733	0.0168545
ISCI021122-PA	3.7157	0.0135908
ISCI002514-PA	1.18637	0.0140348
ISCI016584-PA	3.00865	0.0242329
ISCI006031-PA	3.16361	0.0142573
ISCI021659-PA	4.35191	0.0247375
ISCI017323-PA	3.69154	0.0332371
ISCI012339-PA	-2.12876	0.0146754
ISCI016228-PA	4.84877	0.0146864
ISCI021457-PA	2.6063	0.0149762
ISCI015581-PA	3.5314	0.015075
ISCI010656-PA	5.37394	0.015149
ISCI008036-PA	2.51327	0.015149
ISCI011542-PA	3.09819	0.0189925
ISCI024717-PA	2.1391	0.015293
ISCI003377-PA	4.50824	0.0153261
ISCI009878-PA	-2.12836	0.0247559
ISCI010282-PA	1.9411	0.0191454
ISCI004580-PA	3.53413	0.0156855
ISCI006071-PA	-1.59427	0.0157479
ISCI017133-PA	2.53087	0.0158746
ISCI018204-PA	5.98858	0.0159448
ISCI015316-PA	-2.28819	0.0163109
ISCI000551-PA	2.3311	0.0163109
ISCI007213-PA	3.9417	0.016348
ISCI009268-PA	4.36532	0.0383808
ISCI024706-PA	3.98925	0.0166458
ISCI019952-PA	3.08338	0.0297281
ISCI005009-PA	2.29625	0.021907
ISCI010954-PA	1.81447	0.0308025
ISCI011431-PA	3.69528	0.0180342
ISCI004704-PA	5.90651	0.0181825
ISCI017102-PA	4.79244	0.0227879
ISCI013399-PA	-1.69918	0.0185899
ISCI023355-PA	-2.61555	0.0185899
ISCI023557-PA	2.45371	0.0428167
ISCI023076-PA	-1.53137	0.0187223
ISCI003734-PA	5.21494	0.0189217
ISCI019573-PA	-2.26173	0.0307875
ISCI010273-PA	-2.24602	0.0455587
ISCI006231-PA	2.54083	0.0200949
ISCI008709-PA	3.76425	0.0201218
ISCI007080-PA	-2.45485	0.0201589
ISCI002719-PA	4.29181	0.0202996
ISCI010714-PA	4.68763	0.0202996
ISCI012245-PA	1.27491	0.0251762
ISCI021749-PA	-1.76716	0.0204721
ISCI005137-PA	2.14206	0.0204721
ISCI023883-PA	-3.47191	0.0208456
ISCI017466-PA	3.08259	0.0209058
ISCI002594-PA	2.19587	0.0481417
ISCI020101-PA	4.15642	0.0365029
ISCI018719-PA	3.62723	0.021451
ISCI009225-PA	4.18203	0.0217694
ISCI002720-PA	3.29738	0.0219602
ISCI012528-PA	4.39656	0.027355
ISCI019150-PA	4.26581	0.0224193
ISCI018715-PA	3.06351	0.0224221
ISCI015321-PA	5.61043	0.0279214
ISCI010149-PA	4.42187	0.0384479
ISCI004242-PA	-2.13324	0.0520718
ISCI004846-PA	-2.99994	0.0228816
ISCI022475-PA	3.78055	0.0229064
ISCI000557-PA	4.42691	0.0231079
ISCI007420-PA	5.4548	0.0393806
ISCI008601-PA	4.08883	0.0287587
ISCI015531-PA	-3.27157	0.0527068
ISCI005008-PA	-1.69722	0.0231833
ISCI016118-PA	2.79173	0.0398277
ISCI022766-PA	5.19503	0.0236619
ISCI022932-PA	3.12919	0.0239681
ISCI001592-PA	2.2931	0.0298795
ISCI001739-PA	-1.66102	0.0242329
ISCI013083-PA	5.87786	0.0245997
ISCI008133-PA	-2.92927	0.0247559
ISCI018518-PA	4.84838	0.0426734
ISCI001274-PA	4.6488	0.0252961
ISCI021977-PA	2.50227	0.0254608
ISCI013818-PA	4.21087	0.0579118
ISCI009131-PA	1.87768	0.0317041
ISCI002946-PA	6.04697	0.0255783
ISCI021980-PA	5.19949	0.0436117
ISCI022123-PA	2.27763	0.02611
ISCI022132-PA	3.0953	0.0263575
ISCI007476-PA	2.62106	0.0263575
ISCI002558-PA	-3.15397	0.0601409
ISCI001583-PA	1.91181	0.0608269
ISCI004041-PA	-1.64775	0.027355
ISCI024783-PA	4.75272	0.0465534
ISCI000776-PA	-2.56541	0.0627134
ISCI015181-PA	3.89416	0.034249
ISCI003347-PA	4.58	0.0471116
ISCI021115-PA	5.40138	0.0345495
ISCI012037-PA	-2.13669	0.0282318
ISCI020075-PA	3.27111	0.0353893
ISCI017456-PA	0.992576	0.0288813
ISCI021692-PA	2.60691	0.0289728
ISCI005007-PA	2.87835	0.0292952
ISCI019441-PA	2.69145	0.029647
ISCI012814-PA	6.04782	0.0297464
ISCI017579-PA	1.29341	0.0300845
ISCI013457-PA	3.98499	0.0370277
ISCI004750-PA	1.61595	0.0301637
ISCI006746-PA	5.21461	0.0514104
ISCI020309-PA	3.39553	0.0376233
ISCI017804-PA	3.29972	0.0516722
ISCI002701-PA	-1.25388	0.0309759
ISCI017136-PA	2.49188	0.0380256
ISCI003306-PA	2.37472	0.0699038
ISCI002538-PA	1.67142	0.0311088
ISCI009360-PA	-1.78152	0.031332
ISCI015926-PA	5.75915	0.0314238
ISCI002598-PA	-1.6963	0.031913
ISCI023083-PA	-1.04967	0.0320165
ISCI003140-PA	5.84431	0.032276
ISCI023865-PA	3.0917	0.0396228
ISCI024386-PA	2.00508	0.0396228
ISCI022682-PA	-2.7625	0.050461
ISCI018044-PA	2.62964	0.0326248
ISCI010118-PA	4.81435	0.0326248
ISCI007710-PA	2.05683	0.0326519
ISCI022876-PA	3.9138	0.0400811
ISCI017341-PA	-1.39343	0.0328154
ISCI002864-PA	4.92193	0.0332809
ISCI008318-PA	4.82285	0.040765
ISCI001740-PA	-1.69061	0.040765
ISCI001964-PA	2.36506	0.0564067
ISCI007146-PA	0.872062	0.0335113
ISCI017511-PA	1.1761	0.0335113
ISCI005296-PA	4.46469	0.0566098
ISCI003606-PA	2.62132	0.0416567
ISCI010407-PA	1.77853	0.0342852
ISCI023722-PA	4.2949	0.0344545
ISCI024529-PA	-1.70486	0.0346683
ISCI003259-PA	-2.17127	0.0426226
ISCI021124-PA	-1.924	0.0349209
ISCI001145-PA	4.05091	0.0350569
ISCI016220-PA	-1.93218	0.0805961
ISCI018294-PA	1.9576	0.0365314
ISCI021373-PA	5.18782	0.0366995
ISCI024315-PA	-2.73086	0.0366995
ISCI001007-PA	3.40128	0.0457774
ISCI014265-PA	2.56566	0.0375221
ISCI003581-PA	4.5502	0.045937
ISCI014880-PA	-3.68668	0.0463273
ISCI002574-PA	2.7126	0.0384479
ISCI011734-PA	2.06391	0.0385985
ISCI010039-PA	-1.14691	0.0389825
ISCI016179-PA	2.07124	0.0874555
ISCI010340-PA	2.10647	0.039071
ISCI020787-PA	2.73568	0.0659325
ISCI011299-PA	-1.67389	0.0398168
ISCI002671-PA	2.62925	0.0399162
ISCI020299-PA	1.89067	0.0399918
ISCI016763-PA	3.23994	0.0683192
ISCI016278-PA	-1.16173	0.0407388
ISCI020510-PA	-1.57754	0.091175
ISCI021597-PA	5.4123	0.0409741
ISCI020363-PA	1.43902	0.0699038
ISCI015020-PA	-1.00633	0.0416567
ISCI006228-PA	-1.07412	0.0641871
ISCI002863-PA	2.07592	0.0428167
ISCI012704-PA	6.8434	0.042833
ISCI011818-PA	-1.81904	0.0962497
ISCI017326-PA	1.85128	0.0443106
ISCI019640-PA	-1.1976	0.069031
ISCI019576-PA	3.01932	0.0764977
ISCI018917-PA	2.26735	0.0456931
ISCI023654-PA	4.2375	0.0564067
ISCI001569-PA	1.08537	0.0465534
ISCI022405-PA	1.08031	0.0567604
ISCI013446-PA	1.82553	0.0567976
ISCI024454-PA	2.30855	0.0469627
ISCI020318-PA	-1.28488	0.0807764
ISCI005274-PA	4.50098	0.0811443
ISCI018551-PA	-1.1912	0.048515
ISCI009326-PA	3.28106	0.0812954
ISCI017017-PA	-2.39571	0.0490026
ISCI016801-PA	-1.29768	0.0821197
ISCI018476-PA	4.68054	0.0490101
ISCI009475-PA	2.66893	0.0491022
ISCI014636-PA	-1.93224	0.0597458
ISCI019158-PA	2.56206	0.0494283
ISCI012509-PA	1.8849	0.0497054
ISCI020507-PA	0.995796	0.0502834
ISCI005017-PA	2.5703	0.0615488
ISCI009157-PA	1.72769	0.0850466
ISCI000339-PA	2.62323	0.0512799
ISCI014289-PA	3.42329	0.0512799
ISCI000022-PA	3.1702	0.0514428
ISCI000555-PA	5.42255	0.0515764
ISCI017299-PA	1.36859	0.0517658
ISCI009068-PA	-1.03944	0.0878818
ISCI000413-PA	3.4983	0.0640841
ISCI016148-PA	-1.18602	0.0526125
ISCI020513-PA	0.872509	0.0528351
ISCI018145-PA	2.73192	0.0889434
ISCI012635-PA	-1.58756	0.116303
ISCI008741-PA	3.09097	0.0532798
ISCI009790-PA	2.82442	0.0537489
ISCI003078-PA	3.25473	0.0938258
ISCI013691-PA	-1.62422	0.0570963
ISCI016976-PA	2.34524	0.0570963
ISCI009227-PA	2.79444	0.0696426
ISCI023787-PA	-1.76938	0.0575283
ISCI004025-PA	2.33352	0.0575791
ISCI024787-PA	-1.54156	0.0580326
ISCI009151-PA	4.14087	0.099115
ISCI021459-PA	-1.4013	0.128303
ISCI013725-PA	-1.67828	0.0742712
ISCI003604-PA	-1.3699	0.0609198
ISCI018703-PA	-2.60638	0.101456
ISCI020951-PA	1.96454	0.0614742
ISCI014414-PA	-1.57549	0.0934775
ISCI020638-PA	-1.6597	0.076438
ISCI001784-PA	2.25568	0.103997
ISCI005462-PA	-1.65667	0.133792
ISCI000254-PA	-5.2494	0.136028
ISCI011988-PA	1.17642	0.0648959
ISCI017001-PA	1.23073	0.136406
ISCI022546-PA	1.55769	0.136927
ISCI008099-PA	2.95357	0.108165
ISCI000009-PA	3.46086	0.0658961
ISCI006283-PA	2.86629	0.0805962
ISCI017699-PA	2.55604	0.0671153
ISCI017078-PA	-4.86507	0.112896
ISCI016112-PA	-1.84194	0.113064
ISCI014567-PA	-1.09239	0.0691023
ISCI018746-PA	1.33484	0.0692502
ISCI022927-PA	2.47261	0.144672
ISCI012646-PA	-1.60481	0.0859013
ISCI016136-PA	4.01026	0.116388
ISCI021577-PA	-1.88145	0.116388
ISCI004858-PA	0.855602	0.0714225
ISCI005878-PA	-0.953528	0.0714225
ISCI005214-PA	-1.20858	0.107673
ISCI001427-PA	1.65867	0.0882264
ISCI008679-PA	3.29554	0.0889086
ISCI005874-PA	2.62658	0.0898338
ISCI007478-PA	-0.895532	0.0750576
ISCI022875-PA	3.10287	0.122227
ISCI010827-PA	-0.822404	0.0772184
ISCI016768-PA	1.49836	0.157486
ISCI019508-PA	1.71991	0.0934775
ISCI017265-PA	-4.08484	0.0935832
ISCI020304-PA	-1.67521	0.115706
ISCI004478-PA	1.37812	0.0946112
ISCI014936-PA	3.29552	0.095199
ISCI000475-PA	-1.42845	0.162025
ISCI003489-PA	-0.677775	0.0805962
ISCI014532-PA	-1.75093	0.162949
ISCI024619-PA	-1.6762	0.16491
ISCI006953-PA	1.73384	0.0829924
ISCI002567-PA	1.66692	0.0831685
ISCI008145-PA	2.62032	0.134056
ISCI018507-PA	2.04108	0.13411
ISCI024379-PA	1.5533	0.0837178
ISCI008553-PA	-1.21543	0.134494
ISCI000474-PA	-2.0398	0.134757
ISCI004825-PA	2.10328	0.168832
ISCI008841-PA	1.27472	0.168964
ISCI013566-PA	1.89234	0.0851056
ISCI009097-PA	4.02083	0.136927
ISCI000182-PA	1.79316	0.10313
ISCI005710-PA	-0.766125	0.0880982
ISCI011504-PA	3.13226	0.141045
ISCI011367-PA	-0.562468	0.0888145
ISCI014488-PA	3.704	0.142944
ISCI013123-PA	2.4851	0.143233
ISCI019021-PA	2.67575	0.108912
ISCI003705-PA	2.05488	0.0923132
ISCI021139-PA	-1.88751	0.0935832
ISCI010552-PA	1.18726	0.0940693
ISCI015924-PA	2.78873	0.113929
ISCI021686-PA	-1.71216	0.095199
ISCI017581-PA	5.72379	0.152611
ISCI002504-PA	2.29281	0.116388
ISCI004900-PA	1.99918	0.190515
ISCI018181-PA	1.98749	0.116589
ISCI008710-PA	4.2498	0.11692
ISCI021452-PA	-2.09946	0.0982058
ISCI019481-PA	-1.10987	0.0982058
ISCI007988-PA	3.46662	0.156394
ISCI007338-PA	-0.833751	0.119816
ISCI016609-PA	-1.84851	0.100961
ISCI010532-PA	0.860726	0.159454
ISCI016191-PA	-0.950407	0.120691
ISCI017703-PA	-1.01541	0.101449
ISCI012516-PA	2.70965	0.159881
ISCI017452-PA	3.51937	0.163692
ISCI017610-PA	-1.52303	0.104229
ISCI003460-PA	-2.90442	0.105269
ISCI015320-PA	2.06853	0.108165
ISCI007317-PA	-0.91	0.108578
ISCI023948-PA	1.71013	0.129996
ISCI018941-PA	-1.50465	0.131541
ISCI021969-PA	-0.630362	0.133143
ISCI001691-PA	1.93427	0.112818
ISCI024922-PA	2.48096	0.175627
ISCI000951-PA	1.61286	0.133526
ISCI005052-PA	-2.28894	0.114076
ISCI007889-PA	2.73553	0.17872
ISCI008840-PA	3.07263	0.17872
ISCI019641-PA	-1.16529	0.179499
ISCI001285-PA	-1.01919	0.116467
ISCI004922-PA	3.99988	0.181355
ISCI013948-PA	0.920558	0.181737
ISCI019972-PA	2.6964	0.137634
ISCI010752-PA	-2.1034	0.139205
ISCI015732-PA	2.5302	0.184063
ISCI009103-PA	1.99783	0.119122
ISCI004439-PA	1.90007	0.119559
ISCI007940-PA	3.73189	0.18535
ISCI023885-PA	-1.23078	0.228496
ISCI008334-PA	-1.15257	0.122506
ISCI014825-PA	-1.2303	0.122708
ISCI008595-PA	-0.876572	0.190408
ISCI013821-PA	-1.22579	0.123169
ISCI002703-PA	-1.10924	0.123347
ISCI017519-PA	1.82973	0.125359
ISCI023299-PA	-0.736056	0.125639
ISCI022280-PA	1.01274	0.125639
ISCI019604-PA	-1.57122	0.194205
ISCI021581-PA	2.25303	0.149272
ISCI003443-PA	2.08237	0.128617
ISCI013321-PA	3.83194	0.151656
ISCI005085-PA	1.29012	0.129708
ISCI022643-PA	-0.985659	0.153445
ISCI014209-PA	-0.6832	0.13087
ISCI002359-PA	2.73724	0.201869
ISCI010793-PA	-1.57211	0.202675
ISCI014432-PA	1.03951	0.155151
ISCI002975-PA	2.57683	0.204004
ISCI005947-PA	2.38656	0.204587
ISCI021518-PA	0.887005	0.133133
ISCI016533-PA	-2.30808	0.133274
ISCI015677-PA	2.75242	0.133274
ISCI001811-PA	1.1828	0.156874
ISCI021356-PA	1.56463	0.133722
ISCI015304-PA	-1.30317	0.157486
ISCI014697-PA	0.978073	0.157486
ISCI001180-PA	1.49735	0.206918
ISCI020154-PA	-1.04917	0.207228
ISCI013384-PA	1.27206	0.13524
ISCI018043-PA	-1.59847	0.135552
ISCI007830-PA	1.60789	0.208912
ISCI018150-PA	-2.2999	0.210505
ISCI023943-PA	-1.50173	0.211504
ISCI014734-PA	1.67212	0.25423
ISCI023286-PA	-1.59474	0.137356
ISCI005628-PA	0.820623	0.191207
ISCI006744-PA	-0.899554	0.16482
ISCI021753-PA	-0.569643	0.140609
ISCI011181-PA	-1.28312	0.216738
ISCI007723-PA	3.37733	0.21737
ISCI018908-PA	-0.740827	0.142869
ISCI009045-PA	1.19357	0.143654
ISCI021441-PA	2.18471	0.221467
ISCI018406-PA	0.745812	0.144672
ISCI008339-PA	0.832242	0.26684
ISCI003165-PA	4.06212	0.222916
ISCI010457-PA	0.547055	0.171441
ISCI018997-PA	1.56145	0.171705
ISCI018317-PA	0.824887	0.171861
ISCI020690-PA	2.03976	0.172021
ISCI016350-PA	-0.857892	0.224898
ISCI010043-PA	-0.711871	0.172562
ISCI018931-PA	-0.579723	0.172562
ISCI011870-PA	1.80881	0.147748
ISCI010723-PA	-2.17714	0.175627
ISCI019664-PA	-3.03008	0.176239
ISCI001860-PA	-1.52255	0.151814
ISCI020077-PA	0.773853	0.151966
ISCI005629-PA	-1.33084	0.281295
ISCI001498-PA	-1.28709	0.180021
ISCI015393-PA	-1.31152	0.1551
ISCI010040-PA	-1.32376	0.284577
ISCI017219-PA	-1.09135	0.182815
ISCI005436-PA	1.38154	0.183147
ISCI015140-PA	2.18889	0.185293
ISCI001001-PA	-1.81779	0.18535
ISCI015864-PA	1.08947	0.160948
ISCI012705-PA	1.1257	0.16252
ISCI014038-PA	2.0467	0.248591
ISCI006815-PA	-0.955032	0.190798
ISCI015697-PA	2.28991	0.249228
ISCI007192-PA	1.72108	0.164134
ISCI023307-PA	-0.930516	0.164614
ISCI012874-PA	-0.560639	0.225444
ISCI003751-PA	0.676264	0.227984
ISCI005425-PA	-1.01179	0.167693
ISCI011847-PA	0.715197	0.305566
ISCI017522-PA	-0.698956	0.199547
ISCI020913-PA	1.51419	0.261896
ISCI009113-PA	1.77054	0.263962
ISCI009137-PA	-1.48331	0.174057
ISCI018753-PA	1.28976	0.26601
ISCI002848-PA	1.86656	0.204736
ISCI013403-PA	-1.40987	0.239963
ISCI005139-PA	0.984599	0.205851
ISCI022122-PA	0.932506	0.20626
ISCI021092-PA	-1.46387	0.179077
ISCI023598-PA	3.35833	0.275156
ISCI000202-PA	1.52313	0.181355
ISCI022487-PA	0.65117	0.248127
ISCI022661-PA	2.394	0.212521
ISCI002983-PA	-1.84985	0.214535
ISCI004091-PA	-0.949928	0.214535
ISCI012183-PA	1.48212	0.215091
ISCI001035-PA	-1.92477	0.185183
ISCI011536-PA	4.12791	0.284577
ISCI010675-PA	2.42054	0.217538
ISCI001121-PA	-1.65646	0.190002
ISCI009002-PA	-1.56898	0.190588
ISCI005651-PA	1.0387	0.190899
ISCI004397-PA	-0.915685	0.343134
ISCI014435-PA	-1.09369	0.295525
ISCI018779-PA	-1.21453	0.193339
ISCI011597-PA	-2.08489	0.345779
ISCI000885-PA	2.29413	0.300385
ISCI023004-PA	-2.09041	0.22968
ISCI011293-PA	1.1935	0.302776
ISCI023173-PA	-0.551692	0.199438
ISCI006147-PA	1.39051	0.305566
ISCI016896-PA	-1.27762	0.200894
ISCI014400-PA	0.935922	0.307601
ISCI021477-PA	0.988794	0.236707
ISCI020032-PA	0.79976	0.237013
ISCI007303-PA	-0.669199	0.205231
ISCI005319-PA	-1.83824	0.205851
ISCI024660-PA	2.0309	0.31484
ISCI022145-PA	1.59329	0.315533
ISCI022480-PA	-1.27671	0.206711
ISCI012882-PA	-1.38076	0.20747
ISCI021768-PA	-1.22701	0.320572
ISCI016169-PA	2.06271	0.320572
ISCI018505-PA	2.23289	0.320572
ISCI009978-PA	2.22661	0.322691
ISCI005183-PA	-2.09399	0.247439
ISCI012584-PA	-2.29436	0.214535
ISCI019360-PA	-0.932542	0.249228
ISCI004925-PA	-1.45182	0.215541
ISCI024757-PA	-1.34962	0.215541
ISCI014336-PA	-0.755818	0.251028
ISCI002553-PA	2.14275	0.251252
ISCI016786-PA	-1.5594	0.216225
ISCI008202-PA	-1.36063	0.253726
ISCI014548-PA	2.52212	0.334775
ISCI018293-PA	2.68289	0.341268
ISCI000445-PA	1.04224	0.344608
ISCI009143-PA	-1.3638	0.265106
ISCI014459-PA	0.480085	0.347085
ISCI024010-PA	0.777144	0.22883
ISCI000002-PA	-0.773563	0.347891
ISCI021852-PA	1.67831	0.348665
ISCI003101-PA	0.761959	0.407439
ISCI012749-PA	1.51103	0.407715
ISCI005255-PA	2.13575	0.353752
ISCI006455-PA	2.33438	0.353752
ISCI006143-PA	1.22513	0.234765
ISCI009003-PA	-1.50071	0.356909
ISCI023397-PA	1.79217	0.236707
ISCI003700-PA	-1.21366	0.237401
ISCI011759-PA	0.65127	0.237401
ISCI015373-PA	0.909772	0.239554
ISCI017007-PA	-1.38625	0.24204
ISCI021132-PA	0.714602	0.242427
ISCI014613-PA	0.649997	0.423282
ISCI024581-PA	1.71357	0.244341
ISCI022276-PA	-1.14291	0.244341
ISCI005648-PA	-1.39578	0.425551
ISCI022270-PA	-1.42089	0.370949
ISCI006743-PA	-0.801325	0.285811
ISCI019799-PA	0.721915	0.248373
ISCI005690-PA	0.677061	0.378667
ISCI004161-PA	-0.923144	0.249596
ISCI015464-PA	1.17261	0.291995
ISCI018745-PA	-1.08923	0.382926
ISCI009643-PA	-1.19138	0.440011
ISCI002028-PA	-2.46973	0.253639
ISCI001981-PA	1.14679	0.258786
ISCI006391-PA	0.417722	0.393051
ISCI003047-PA	1.44069	0.395292
ISCI000412-PA	1.91673	0.261947
ISCI019588-PA	1.60825	0.398884
ISCI019111-PA	-0.79646	0.461085
ISCI014573-PA	1.54092	0.267701
ISCI024727-PA	-0.509048	0.46172
ISCI015731-PA	0.590173	0.268227
ISCI017425-PA	0.520984	0.46685
ISCI009590-PA	1.19793	0.275156
ISCI005013-PA	1.5167	0.423282
ISCI020633-PA	1.8752	0.423282
ISCI024552-PA	1.65563	0.423282
ISCI005254-PA	-1.08384	0.425604
ISCI005064-PA	-0.422126	0.331823
ISCI011237-PA	-1.09324	0.331895
ISCI007482-PA	-0.474488	0.489409
ISCI015661-PA	-0.539031	0.43337
ISCI004810-PA	-2.12267	0.492236
ISCI007019-PA	-0.962772	0.289909
ISCI001816-PA	0.437921	0.500338
ISCI007121-PA	-1.59104	0.295525
ISCI004844-PA	-1.96511	0.34332
ISCI012533-PA	-0.94147	0.395299
ISCI017170-PA	0.606265	0.450448
ISCI024816-PA	1.52951	0.300215
ISCI006190-PA	1.57186	0.303991
ISCI021430-PA	0.370594	0.30531
ISCI024431-PA	1.44225	0.459928
ISCI021786-PA	-0.702649	0.459933
ISCI000305-PA	-1.73951	0.461049
ISCI010671-PA	-1.17727	0.406444
ISCI012234-PA	0.598437	0.307601
ISCI005954-PA	-0.897512	0.30872
ISCI011075-PA	1.20251	0.46685
ISCI021948-PA	1.20437	0.312265
ISCI009472-PA	0.512465	0.316823
ISCI005713-PA	-0.407518	0.535353
ISCI002618-PA	-0.653555	0.317923
ISCI008803-PA	0.85482	0.320572
ISCI019003-PA	-1.09919	0.321421
ISCI009711-PA	-0.514475	0.322202
ISCI010259-PA	1.45194	0.54649
ISCI015673-PA	0.639799	0.330547
ISCI002578-PA	0.763711	0.33431
ISCI004705-PA	1.71248	0.502235
ISCI011963-PA	0.666161	0.38643
ISCI023297-PA	2.0044	0.336905
ISCI022841-PA	0.834592	0.33846
ISCI008724-PA	-1.47986	0.569919
ISCI015044-PA	0.999007	0.509936
ISCI015529-PA	-0.829743	0.341662
ISCI012696-PA	1.13106	0.341662
ISCI014818-PA	0.404275	0.514912
ISCI003394-PA	-1.70132	0.344627
ISCI001124-PA	-1.09584	0.345647
ISCI004442-PA	-0.556673	0.345779
ISCI001560-PA	-1.89818	0.399827
ISCI021691-PA	0.721112	0.347185
ISCI004504-PA	0.640251	0.347891
ISCI020028-PA	-0.80512	0.347891
ISCI015962-PA	-0.628777	0.351322
ISCI020200-PA	0.914585	0.594643
ISCI017543-PA	0.728257	0.353549
ISCI015380-PA	0.789646	0.353752
ISCI008071-PA	0.542309	0.415237
ISCI020925-PA	-0.414863	0.606919
ISCI024761-PA	-1.00921	0.419636
ISCI024940-PA	-0.744478	0.363501
ISCI008636-PA	-1.50284	0.364654
ISCI022213-PA	0.565891	0.553843
ISCI012534-PA	1.12032	0.424286
ISCI011947-PA	0.937351	0.483958
ISCI016514-PA	1.69473	0.560943
ISCI007636-PA	-0.344707	0.433099
ISCI006538-PA	-0.852258	0.376821
ISCI015302-PA	0.910624	0.569792
ISCI020983-PA	-0.653012	0.377053
ISCI021585-PA	-0.354276	0.378667
ISCI021094-PA	-0.700834	0.380613
ISCI003929-PA	0.371898	0.380839
ISCI000489-PA	0.315242	0.642989
ISCI022143-PA	1.08403	0.576837
ISCI012923-PA	-1.77159	0.57834
ISCI017072-PA	2.42612	0.580669
ISCI000621-PA	0.456561	0.385104
ISCI001083-PA	0.902266	0.586752
ISCI000086-PA	1.21966	0.448095
ISCI019322-PA	0.975513	0.655698
ISCI000003-PA	-1.22399	0.592696
ISCI015484-PA	0.724397	0.453262
ISCI019790-PA	0.98051	0.598943
ISCI010241-PA	0.477515	0.395941
ISCI006748-PA	-0.6595	0.396445
ISCI010314-PA	-0.769565	0.458787
ISCI023060-PA	-0.873696	0.459933
ISCI012367-PA	0.851341	0.400362
ISCI017659-PA	0.770571	0.461085
ISCI007582-PA	0.436395	0.400688
ISCI016252-PA	0.850262	0.611408
ISCI021903-PA	-1.03128	0.402136
ISCI011238-PA	-0.923729	0.403183
ISCI017702-PA	0.706611	0.407947
ISCI010908-PA	0.380255	0.689652
ISCI011628-PA	0.344645	0.470351
ISCI014249-PA	-0.380113	0.691656
ISCI010700-PA	-0.794421	0.692357
ISCI024086-PA	1.50525	0.478883
ISCI010081-PA	0.807975	0.638219
ISCI015592-PA	0.8641	0.640087
ISCI018335-PA	-1.26903	0.418911
ISCI017073-PA	-0.425365	0.642954
ISCI017549-PA	0.696988	0.483958
ISCI005983-PA	1.89687	0.423282
ISCI005645-PA	-0.464579	0.717559
ISCI002657-PA	0.873762	0.650804
ISCI008686-PA	1.0381	0.651486
ISCI003781-PA	-0.820275	0.652625
ISCI020035-PA	0.880959	0.723568
ISCI009377-PA	-1.21704	0.492236
ISCI017474-PA	-0.510416	0.492236
ISCI024282-PA	0.418709	0.494186
ISCI008768-PA	-1.05945	0.429571
ISCI016470-PA	1.0509	0.661099
ISCI012831-PA	0.685149	0.49737
ISCI016601-PA	-0.414758	0.664034
ISCI017080-PA	-1.06909	0.497821
ISCI003911-PA	-0.363435	0.568399
ISCI024424-PA	-0.702624	0.434439
ISCI011129-PA	-0.708676	0.435515
ISCI020000-PA	0.989934	0.675312
ISCI006947-PA	0.790741	0.675312
ISCI020686-PA	0.879565	0.676127
ISCI018722-PA	-0.439014	0.681495
ISCI016610-PA	0.255622	0.681495
ISCI023257-PA	-0.20103	0.754236
ISCI020447-PA	1.01624	0.681495
ISCI000005-PA	1.09569	0.510274
ISCI018976-PA	0.728885	0.691656
ISCI024067-PA	-1.32795	0.693087
ISCI017473-PA	0.796487	0.451519
ISCI013316-PA	-0.494829	0.45346
ISCI018459-PA	-0.551397	0.699191
ISCI013139-PA	0.411559	0.777989
ISCI023371-PA	-0.189863	0.782161
ISCI016197-PA	-0.554088	0.458787
ISCI017678-PA	-0.743766	0.528561
ISCI010140-PA	-0.747471	0.791565
ISCI004058-PA	-0.425141	0.461049
ISCI000012-PA	-0.575974	0.46127
ISCI019513-PA	1.38501	0.719156
ISCI015201-PA	-0.162636	0.800601
ISCI015303-PA	0.624783	0.72496
ISCI015782-PA	0.492159	0.465167
ISCI000237-PA	0.86573	0.61244
ISCI004571-PA	0.357011	0.46555
ISCI008910-PA	0.362559	0.46685
ISCI010503-PA	-0.71519	0.734551
ISCI022587-PA	-0.672439	0.470351
ISCI022583-PA	-1.06218	0.470802
ISCI011779-PA	-0.784471	0.547956
ISCI024874-PA	-0.528036	0.744162
ISCI012011-PA	0.347997	0.744637
ISCI012450-PA	-0.595376	0.550695
ISCI022113-PA	0.766504	0.627924
ISCI012293-PA	-0.657885	0.63011
ISCI008497-PA	-1.15847	0.753186
ISCI008129-PA	-0.214123	0.554796
ISCI023315-PA	-0.518247	0.478933
ISCI007709-PA	-0.340031	0.853649
ISCI000206-PA	-0.825908	0.557635
ISCI010707-PA	0.197866	0.763774
ISCI022880-PA	-0.688981	0.771418
ISCI005363-PA	-0.10329	0.874024
ISCI016225-PA	-0.541543	0.490441
ISCI010768-PA	-0.58051	0.492236
ISCI005633-PA	0.33164	0.786366
ISCI016358-PA	-0.163776	0.786723
ISCI013430-PA	-0.699174	0.571174
ISCI012864-PA	-0.420951	0.572026
ISCI013843-PA	-0.222043	0.900261
ISCI002473-PA	-0.240114	0.495524
ISCI004252-PA	0.114585	0.91352
ISCI016161-PA	-0.487983	0.811732
ISCI003424-PA	-0.941323	0.502391
ISCI019504-PA	0.474721	0.502537
ISCI019497-PA	-0.390057	0.502638
ISCI021693-PA	-0.159364	0.947355
ISCI011735-PA	0.395588	0.818653
ISCI004461-PA	0.272123	0.675312
ISCI006298-PA	0.180771	0.831411
ISCI020576-PA	0.677359	0.509936
ISCI000900-PA	-0.541968	0.509936
ISCI011859-PA	-1.09214	0.593214
ISCI020649-PA	0.454928	0.593214
ISCI008291-PA	0.441154	0.513624
ISCI017893-PA	0.131685	0.861709
ISCI015260-PA	-0.604876	0.518181
ISCI012825-PA	-0.498392	0.603288
ISCI020890-PA	-0.601119	0.519147
ISCI013397-PA	-0.2674	0.868303
ISCI015414-PA	-0.258615	0.691656
ISCI021445-PA	0.159113	0.870322
ISCI023316-PA	0.112329	0.870322
ISCI001421-PA	0.233269	0.879325
ISCI016963-PA	0.477565	0.889459
ISCI001125-PA	-0.256237	0.89321
ISCI015671-PA	-0.582326	0.528731
ISCI008104-PA	0.113481	0.913066
ISCI015974-PA	0.18131	0.922845
ISCI021163-PA	0.131167	0.922845
ISCI012957-PA	-0.113225	0.924832
ISCI021726-PA	0.213617	0.925117
ISCI002273-PA	0.217772	0.925117
ISCI013073-PA	0.151441	0.925117
ISCI001538-PA	-0.155488	0.957062
ISCI018158-PA	0.072515	0.959071
ISCI007475-PA	0.096226	0.973413
ISCI008894-PA	-0.786454	0.543263
ISCI002559-PA	0.0371299	0.985386
ISCI008417-PA	0.50937	0.543609
ISCI022325-PA	0.0220955	0.995607
ISCI007249-PA	0.00951525	0.995607
ISCI023296-PA	-0.834936	0.729473
ISCI017764-PA	0.742057	0.55055
ISCI014037-PA	-0.517197	0.643519
ISCI021017-PA	-0.588661	0.557211
ISCI010909-PA	-0.872181	0.649446
ISCI001209-PA	-0.291149	0.557441
ISCI017720-PA	-0.570258	0.558951
ISCI003527-PA	-1.04349	0.559159
ISCI003314-PA	-0.385982	0.662964
ISCI021720-PA	-0.352892	0.664034
ISCI011682-PA	0.613662	0.569727
ISCI022112-PA	0.492497	0.569919
ISCI018528-PA	-0.370199	0.770204
ISCI008893-PA	-0.471909	0.572576
ISCI012954-PA	-0.22629	0.579229
ISCI018040-PA	-0.369825	0.579229
ISCI013301-PA	-0.581931	0.57998
ISCI016612-PA	0.498801	0.682148
ISCI017075-PA	1.14423	0.684527
ISCI005933-PA	0.407043	0.690672
ISCI016695-PA	-0.549506	0.591697
ISCI006573-PA	-0.288266	0.822465
ISCI001487-PA	-0.778227	0.703599
ISCI008069-PA	-0.299548	0.601486
ISCI016837-PA	-0.321085	0.717559
ISCI005692-PA	-0.664169	0.72496
ISCI021396-PA	-0.249621	0.870322
ISCI002593-PA	-1.01039	0.729473
ISCI008767-PA	-0.524298	0.625608
ISCI012392-PA	-0.243101	0.626419
ISCI003983-PA	-0.264372	0.885801
ISCI017820-PA	0.173171	0.887597
ISCI007259-PA	-0.548402	0.743804
ISCI015973-PA	0.284431	0.630995
ISCI021269-PA	-0.323272	0.63728
ISCI001730-PA	-0.462099	0.641458
ISCI000074-PA	-0.0837218	0.932614
ISCI004030-PA	-0.33068	0.642989
ISCI015329-PA	-0.0349401	0.958215
ISCI021924-PA	0.284682	0.64604
ISCI020839-PA	-0.640886	0.647396
ISCI023059-PA	0.410149	0.76928
ISCI013304-PA	0.0480328	0.975359
ISCI009367-PA	0.0656352	0.980078
ISCI019100-PA	-0.24818	0.648343
ISCI000916-PA	0.535502	0.775871
ISCI012393-PA	0.413544	0.652625
ISCI009087-PA	0.405206	0.656387
ISCI017171-PA	-0.393943	0.811732
ISCI023139-PA	-0.510215	0.818325
ISCI022611-PA	-0.391411	0.681495
ISCI012441-PA	0.41645	0.836906
ISCI017192-PA	0.303613	0.690672
ISCI017220-PA	0.514845	0.691171
ISCI021138-PA	0.5064	0.692357
ISCI023081-PA	0.512107	0.692631
ISCI021146-PA	0.190454	0.856631
ISCI020696-PA	-0.188313	0.697795
ISCI017035-PA	0.251852	0.86491
ISCI019721-PA	0.221825	0.869163
ISCI002300-PA	-0.134824	0.705189
ISCI006326-PA	0.563493	0.706228
ISCI015148-PA	-0.138011	0.879258
ISCI003810-PA	-0.182655	0.890755
ISCI017853-PA	-0.173627	0.899563
ISCI007480-PA	-0.216221	0.721625
ISCI017423-PA	0.268402	0.912707
ISCI005106-PA	-0.325917	0.723326
ISCI019058-PA	-0.241017	0.72496
ISCI006831-PA	0.170748	0.926341
ISCI021603-PA	-0.0537877	0.948418
ISCI019453-PA	0.0732277	0.973219
ISCI021906-PA	-0.0282058	0.979844
ISCI003704-PA	0.300015	0.73732
ISCI016116-PA	-0.366118	0.737484
ISCI023585-PA	-0.0128009	0.995607
ISCI009822-PA	0.0127242	0.995607
ISCI007938-PA	0.000136153	0.999862
ISCI011341-PA	-0.273796	0.747753
ISCI016254-PA	0.143916	0.75495
ISCI012182-PA	-0.496721	0.75829
ISCI007306-PA	-0.202387	0.75875
ISCI019818-PA	-0.436903	0.761751
ISCI022164-PA	-0.286963	0.768501
ISCI019496-PA	-0.164539	0.770607
ISCI015146-PA	-0.157339	0.780105
ISCI004051-PA	-0.293718	0.780722
ISCI015565-PA	0.195618	0.782161
ISCI003401-PA	0.273446	0.784705
ISCI003345-PA	-0.254361	0.785901
ISCI002599-PA	-0.306078	0.79065
ISCI014331-PA	0.122335	0.797933
ISCI010309-PA	-0.137906	0.806996
ISCI001296-PA	-0.349197	0.812431
ISCI015602-PA	0.0982433	0.819056
ISCI007199-PA	-0.236217	0.819199
ISCI022367-PA	-0.208453	0.83175
ISCI015566-PA	0.100158	0.83631
ISCI018303-PA	0.194135	0.83747
ISCI014356-PA	0.363052	0.845984
ISCI000141-PA	-0.189992	0.855143
ISCI015012-PA	0.19197	0.857493
ISCI019130-PA	-0.157961	0.858419
ISCI020384-PA	-0.090695	0.862625
ISCI016170-PA	0.154592	0.862625
ISCI019764-PA	-0.31472	0.864373
ISCI020939-PA	-0.0912976	0.87311
ISCI012934-PA	-0.167396	0.875493
ISCI018611-PA	-0.103866	0.875668
ISCI003461-PA	-0.159139	0.876279
ISCI021365-PA	-0.165212	0.877362
ISCI018880-PA	0.0782634	0.879325
ISCI022677-PA	0.127635	0.89513
ISCI005016-PA	-0.0355572	0.901787
ISCI019749-PA	0.132015	0.902201
ISCI023170-PA	-0.11367	0.903252
ISCI000908-PA	0.166231	0.904132
ISCI018871-PA	0.0719086	0.904132
ISCI011646-PA	-0.125289	0.904132
ISCI024595-PA	-0.121959	0.908328
ISCI000773-PA	0.22749	0.914689
ISCI009437-PA	0.158045	0.922845
ISCI023649-PA	0.0601744	0.92401
ISCI003425-PA	0.0917957	0.924832
ISCI018858-PA	0.0475491	0.925117
ISCI014579-PA	-0.0428221	0.925117
ISCI008513-PA	-0.0818399	0.925117
ISCI004234-PA	0.076994	0.957062
ISCI000912-PA	0.0219729	0.973219
ISCI001944-PA	0.0416581	0.973413
ISCI006002-PA	0.0463275	0.975065
ISCI014484-PA	0.0499712	0.978614
ISCI015412-PA	-0.029863	0.981152
ISCI018470-PA	0.0336772	0.981274
ISCI007457-PA	-0.0229052	0.981999
ISCI007479-PA	0.00838655	0.984204
ISCI019129-PA	0.021868	0.986317
ISCI023109-PA	-0.0182956	0.988053
ISCI024111-PA	-0.00734157	0.992251
ISCI019324-PA	0.00675229	0.992467
ISCI010116-PA	0.00594574	0.994821
ISCI001867-PA	-0.00592569	0.995607
ISCI019498-PA	0.00282359	0.995607

## Sheet: (B) N(Inf) vs N(Mock)
name	logFC	adj.P.Val
ISCI002084-PA	-12.6868	4.93573e-07
ISCI020904-PA	-12.68	4.93573e-07
ISCI011884-PA	-11.2263	4.93573e-07
ISCI023584-PA	-12.375	4.93573e-07
ISCI010489-PA	-11.3938	4.93573e-07
ISCI002788-PA	-10.9638	4.93573e-07
ISCI000872-PA	-11.3656	4.93573e-07
ISCI000203-PA	-11.4063	4.93573e-07
ISCI017099-PA	-11.8761	4.93573e-07
ISCI009041-PA	-11.7673	4.93573e-07
ISCI006457-PA	-11.3971	4.93573e-07
ISCI008909-PA	-12.0066	4.93573e-07
ISCI015575-PA	-10.3926	4.93573e-07
ISCI013151-PA	-10.213	4.93573e-07
ISCI018290-PA	-10.4516	4.93573e-07
ISCI020546-PA	-10.2021	4.93573e-07
ISCI002505-PA	-9.70549	4.93573e-07
ISCI016289-PA	-11.9035	4.93573e-07
ISCI007839-PA	-13.0524	4.93573e-07
ISCI019144-PA	-9.87676	4.93573e-07
ISCI008594-PA	-11.6826	4.93573e-07
ISCI003331-PA	-9.68309	4.93573e-07
ISCI005475-PA	-10.202	4.93573e-07
ISCI011864-PA	-10.7098	4.93573e-07
ISCI020590-PA	-9.27572	4.93573e-07
ISCI015967-PA	-12.3669	4.93573e-07
ISCI012469-PA	-9.84695	4.93573e-07
ISCI018341-PA	-9.75639	4.93573e-07
ISCI018508-PA	-10.3591	4.93573e-07
ISCI017497-PA	-9.93209	4.93573e-07
ISCI013063-PA	-10.1632	4.93573e-07
ISCI018577-PA	-10.7093	4.93573e-07
ISCI001359-PA	-9.42272	4.93573e-07
ISCI008592-PA	-9.08517	4.93573e-07
ISCI015639-PA	-9.42888	4.93573e-07
ISCI010023-PA	-10.7847	4.93573e-07
ISCI023433-PA	-9.29619	4.93573e-07
ISCI009936-PA	-11.8207	4.93573e-07
ISCI011876-PA	-11.0554	4.93573e-07
ISCI015932-PA	-10.3825	4.93573e-07
ISCI007159-PA	-9.31225	4.93573e-07
ISCI013640-PA	-8.94387	4.93573e-07
ISCI002971-PA	-8.80403	4.93573e-07
ISCI020598-PA	-8.87574	4.93573e-07
ISCI011749-PA	-11.2408	4.93573e-07
ISCI004712-PA	-8.84616	4.93573e-07
ISCI007474-PA	-11.0428	4.93573e-07
ISCI009366-PA	-9.42761	4.93573e-07
ISCI009911-PA	-8.83676	4.93573e-07
ISCI009963-PA	-8.54074	4.93573e-07
ISCI023317-PA	-9.32152	4.93573e-07
ISCI014717-PA	-8.90484	4.93573e-07
ISCI010857-PA	-8.88747	4.93573e-07
ISCI015127-PA	-8.83427	4.93573e-07
ISCI004352-PA	9.43198	4.93573e-07
ISCI021751-PA	-10.5255	4.93573e-07
ISCI015580-PA	-9.5616	4.96919e-07
ISCI016150-PA	-9.43518	4.96919e-07
ISCI021605-PA	-9.77075	4.96919e-07
ISCI007144-PA	-8.84339	5.36771e-07
ISCI019030-PA	-9.05068	5.36771e-07
ISCI001306-PA	-10.0939	5.36771e-07
ISCI010686-PA	-8.19838	5.36771e-07
ISCI014151-PA	-8.73215	5.36771e-07
ISCI012592-PA	-9.39567	5.36771e-07
ISCI013167-PA	-8.07361	5.36771e-07
ISCI016183-PA	-9.24619	5.36771e-07
ISCI009577-PA	-7.97255	5.36771e-07
ISCI001503-PA	-10.136	5.36771e-07
ISCI007003-PA	-9.79375	5.36771e-07
ISCI013805-PA	-9.79156	5.36771e-07
ISCI003183-PA	-9.70932	5.36771e-07
ISCI005220-PA	-7.88146	5.36771e-07
ISCI016224-PA	-8.43421	5.36771e-07
ISCI019428-PA	-9.62822	5.59476e-07
ISCI019057-PA	-9.00678	5.64321e-07
ISCI022108-PA	-11.6046	5.64321e-07
ISCI019363-PA	-7.82252	5.64321e-07
ISCI016921-PA	-9.83757	5.64321e-07
ISCI007321-PA	-9.53252	5.64321e-07
ISCI022220-PA	-7.6361	5.66594e-07
ISCI004842-PA	-10.6425	5.66594e-07
ISCI020701-PA	-8.21805	5.66594e-07
ISCI007119-PA	-8.3489	5.66594e-07
ISCI015573-PA	-11.7934	5.66594e-07
ISCI020189-PA	-11.5327	5.66594e-07
ISCI011163-PA	-8.42931	5.87069e-07
ISCI012453-PA	-7.75799	6.3244e-07
ISCI012753-PA	-7.41446	6.66241e-07
ISCI007450-PA	-9.05287	6.66241e-07
ISCI010535-PA	-9.84828	6.66241e-07
ISCI014267-PA	-7.89126	6.66241e-07
ISCI014125-PA	-7.77894	6.67828e-07
ISCI012593-PA	-7.26476	6.80737e-07
ISCI020319-PA	-8.49521	6.80737e-07
ISCI021926-PA	-8.10242	6.80737e-07
ISCI020334-PA	-9.17015	6.80737e-07
ISCI010835-PA	-10.5481	6.80737e-07
ISCI017641-PA	-8.53722	6.80737e-07
ISCI015909-PA	-8.11332	7.03015e-07
ISCI005364-PA	-7.81469	7.03015e-07
ISCI019998-PA	-9.28386	7.03015e-07
ISCI003473-PA	-8.45646	7.03015e-07
ISCI021124-PA	8.59878	7.03015e-07
ISCI015757-PA	-7.69338	7.05098e-07
ISCI012135-PA	10.6012	7.05139e-07
ISCI005293-PA	-8.39149	7.20463e-07
ISCI018237-PA	-7.5517	7.20463e-07
ISCI010195-PA	-8.86912	7.35324e-07
ISCI020250-PA	-9.10612	7.75917e-07
ISCI011579-PA	-7.26381	7.75917e-07
ISCI010820-PA	-9.57175	7.80483e-07
ISCI009638-PA	-8.61334	7.80483e-07
ISCI005849-PA	-8.16967	7.81924e-07
ISCI016196-PA	8.30552	7.91046e-07
ISCI010037-PA	-7.28688	7.91046e-07
ISCI001055-PA	-8.22949	7.91046e-07
ISCI022680-PA	-8.44641	7.96976e-07
ISCI008251-PA	-8.15569	8.03672e-07
ISCI007521-PA	-7.06002	8.22597e-07
ISCI017043-PA	-7.65718	8.22597e-07
ISCI013802-PA	-8.56039	8.22597e-07
ISCI000602-PA	-8.79995	8.22597e-07
ISCI019420-PA	-6.93757	8.36698e-07
ISCI004329-PA	-8.8461	8.64863e-07
ISCI020558-PA	-7.7537	8.6933e-07
ISCI023893-PA	-8.82608	8.75516e-07
ISCI011300-PA	-7.94132	8.76093e-07
ISCI021647-PA	-7.65148	8.84389e-07
ISCI008817-PA	-7.83059	9.10636e-07
ISCI018704-PA	-6.85865	9.36658e-07
ISCI005064-PA	10.0732	9.70223e-07
ISCI000954-PA	-6.36168	9.75909e-07
ISCI012374-PA	-6.96526	9.76527e-07
ISCI014219-PA	-10.5841	9.87355e-07
ISCI011654-PA	-8.49002	9.87355e-07
ISCI018699-PA	-6.56352	9.99927e-07
ISCI003914-PA	-6.84125	1.01001e-06
ISCI010922-PA	-6.78034	1.0105e-06
ISCI015648-PA	-10.5734	1.0105e-06
ISCI020300-PA	-10.8321	1.0105e-06
ISCI018047-PA	-7.04717	1.0105e-06
ISCI015188-PA	-6.70765	1.0105e-06
ISCI010913-PA	-6.25816	1.02588e-06
ISCI018609-PA	-9.59019	1.02803e-06
ISCI008948-PA	-6.24483	1.04738e-06
ISCI015640-PA	-8.16154	1.05413e-06
ISCI013140-PA	-9.63211	1.05413e-06
ISCI015101-PA	-6.25631	1.05413e-06
ISCI011126-PA	-7.71161	1.07879e-06
ISCI007451-PA	-6.83129	1.07879e-06
ISCI005382-PA	-6.37313	1.08123e-06
ISCI010154-PA	-8.11345	1.08123e-06
ISCI012443-PA	-8.26515	1.08123e-06
ISCI018037-PA	-7.91594	1.09163e-06
ISCI007141-PA	-7.0086	1.10591e-06
ISCI018217-PA	-7.74697	1.10852e-06
ISCI016982-PA	14.7327	1.11742e-06
ISCI018927-PA	-9.33413	1.11742e-06
ISCI003953-PA	-8.22762	1.12017e-06
ISCI016469-PA	-6.17849	1.12272e-06
ISCI015381-PA	-6.25345	1.12975e-06
ISCI018041-PA	-9.61725	1.13418e-06
ISCI013839-PA	-7.92717	1.13692e-06
ISCI007544-PA	-9.42518	1.13692e-06
ISCI005250-PA	-9.54829	1.14409e-06
ISCI017609-PA	-6.21097	1.14434e-06
ISCI002020-PA	-9.67225	1.15131e-06
ISCI008689-PA	-7.91426	1.1584e-06
ISCI019666-PA	-7.39537	1.17984e-06
ISCI024411-PA	-7.97013	1.19754e-06
ISCI018526-PA	-6.95842	1.24039e-06
ISCI001543-PA	-8.14207	1.24039e-06
ISCI011997-PA	-7.16464	1.24039e-06
ISCI017334-PA	-8.84928	1.30907e-06
ISCI003982-PA	-7.16857	1.31635e-06
ISCI007212-PA	-7.83846	1.3472e-06
ISCI020292-PA	-9.96556	1.38339e-06
ISCI015561-PA	-8.48928	1.39004e-06
ISCI022726-PA	-7.78021	1.39004e-06
ISCI011433-PA	-5.91901	1.42653e-06
ISCI010461-PA	-9.09553	1.42653e-06
ISCI000951-PA	10.6555	1.42734e-06
ISCI013564-PA	-5.5817	1.42892e-06
ISCI004170-PA	-8.34041	1.47505e-06
ISCI022157-PA	-7.0245	1.50706e-06
ISCI009493-PA	-6.7245	1.51412e-06
ISCI001255-PA	-7.03495	1.51653e-06
ISCI019503-PA	-7.46211	1.56919e-06
ISCI020339-PA	-8.40207	1.61814e-06
ISCI011471-PA	-6.18067	1.62376e-06
ISCI001952-PA	-8.40291	1.73085e-06
ISCI001746-PA	-6.99419	1.73085e-06
ISCI007413-PA	-5.97988	1.73747e-06
ISCI020318-PA	7.45965	1.75782e-06
ISCI008252-PA	-7.94704	1.83863e-06
ISCI007186-PA	-7.57866	1.83863e-06
ISCI004910-PA	-6.25692	1.85168e-06
ISCI007650-PA	-8.2254	1.87045e-06
ISCI004898-PA	-7.59787	1.87844e-06
ISCI008540-PA	-8.27621	1.87844e-06
ISCI011211-PA	-7.43172	1.99155e-06
ISCI007319-PA	-7.12396	2.01062e-06
ISCI024059-PA	-7.07578	2.08845e-06
ISCI018537-PA	-10.708	2.09172e-06
ISCI007906-PA	-9.17761	2.09172e-06
ISCI009768-PA	-8.77369	2.13404e-06
ISCI015650-PA	-6.89378	2.15035e-06
ISCI007320-PA	-6.50417	2.30466e-06
ISCI010712-PA	-6.46007	2.34742e-06
ISCI004288-PA	-9.27049	2.34742e-06
ISCI011774-PA	-6.76891	2.56518e-06
ISCI020626-PA	-7.92395	2.56518e-06
ISCI015103-PA	8.80516	2.56518e-06
ISCI001075-PA	-8.3874	2.56518e-06
ISCI023288-PA	-7.16996	2.62192e-06
ISCI007591-PA	10.3227	2.62192e-06
ISCI012683-PA	-8.81	2.69348e-06
ISCI023109-PA	-5.12713	2.69348e-06
ISCI017275-PA	-5.38098	2.69932e-06
ISCI001472-PA	-7.41594	2.74029e-06
ISCI012776-PA	-8.1063	2.77898e-06
ISCI002101-PA	-6.21266	2.77898e-06
ISCI005318-PA	-9.56064	3.04686e-06
ISCI014839-PA	-8.80753	3.06246e-06
ISCI002995-PA	-9.49171	3.06317e-06
ISCI007759-PA	-6.75551	3.21333e-06
ISCI024082-PA	-7.06293	3.27573e-06
ISCI004432-PA	-6.54021	3.32768e-06
ISCI012894-PA	-8.23533	3.38698e-06
ISCI020961-PA	6.24471	3.38698e-06
ISCI005349-PA	11.8884	3.40012e-06
ISCI022386-PA	-6.18796	3.50405e-06
ISCI021671-PA	-8.55076	3.50405e-06
ISCI008320-PA	-6.10101	3.50405e-06
ISCI021352-PA	11.4278	3.51227e-06
ISCI015727-PA	-4.6051	3.51227e-06
ISCI011057-PA	-7.79057	3.51315e-06
ISCI000445-PA	9.70655	3.6086e-06
ISCI020006-PA	-6.49741	3.6211e-06
ISCI014791-PA	-8.56152	3.62743e-06
ISCI017479-PA	-7.7902	3.63732e-06
ISCI011624-PA	-7.77155	3.63732e-06
ISCI014694-PA	-5.96119	3.93455e-06
ISCI014661-PA	-9.22237	3.93455e-06
ISCI001972-PA	-6.73018	3.93455e-06
ISCI008769-PA	-7.22271	4.00673e-06
ISCI018654-PA	-9.14582	4.17416e-06
ISCI013931-PA	-7.05363	4.21279e-06
ISCI013630-PA	-6.7647	4.4927e-06
ISCI007750-PA	-9.65317	4.4927e-06
ISCI022714-PA	-7.99166	4.56779e-06
ISCI012875-PA	-5.97128	4.81575e-06
ISCI012320-PA	-5.94838	4.81575e-06
ISCI020596-PA	-8.87494	4.81575e-06
ISCI018835-PA	-5.84646	4.90857e-06
ISCI020255-PA	-8.38671	4.91204e-06
ISCI008982-PA	-9.78312	4.91877e-06
ISCI017778-PA	-8.51949	4.99282e-06
ISCI000750-PA	-6.33538	5.09915e-06
ISCI012367-PA	-4.70813	5.28665e-06
ISCI007263-PA	-8.22072	5.56768e-06
ISCI020674-PA	-6.51949	5.5827e-06
ISCI018201-PA	-8.89039	5.5827e-06
ISCI011278-PA	-4.09522	6.06723e-06
ISCI008458-PA	-9.31528	6.07732e-06
ISCI018284-PA	-9.51757	6.07732e-06
ISCI001891-PA	8.56652	6.19894e-06
ISCI021412-PA	4.98072	6.48854e-06
ISCI012300-PA	-6.87666	6.61079e-06
ISCI009320-PA	-7.36565	6.80805e-06
ISCI014204-PA	-6.76143	6.94261e-06
ISCI001307-PA	-10.1342	6.95364e-06
ISCI021098-PA	-8.07047	7.29635e-06
ISCI004896-PA	-8.81813	7.61081e-06
NCAP	12.8788	7.61081e-06
ISCI017582-PA	-4.74238	7.66491e-06
ISCI012934-PA	-4.87878	7.76785e-06
ISCI013136-PA	-8.95142	7.85996e-06
ISCI013948-PA	-5.07571	7.90166e-06
ISCI006359-PA	-4.34316	7.90166e-06
ISCI016833-PA	-8.0251	8.34153e-06
ISCI011370-PA	-4.32203	8.39136e-06
ISCI019804-PA	-8.22153	8.50091e-06
ISCI019569-PA	9.72674	8.57747e-06
ISCI020223-PA	-5.85816	8.65168e-06
ISCI005081-PA	-4.11215	8.74697e-06
ISCI001265-PA	-6.78022	8.78423e-06
ISCI002156-PA	-5.63706	8.80225e-06
ISCI008658-PA	-7.21507	9.23765e-06
ISCI023043-PA	-4.36156	9.23765e-06
ISCI010112-PA	-7.74725	9.23765e-06
ISCI021557-PA	-6.82752	9.45576e-06
ISCI001229-PA	-4.17178	9.53731e-06
ISCI020519-PA	-4.44341	9.75204e-06
ISCI012947-PA	-6.57031	9.97862e-06
ISCI023172-PA	-9.54734	9.98397e-06
ISCI020960-PA	9.38742	1.04014e-05
ISCI021145-PA	5.30251	1.05753e-05
ISCI007901-PA	-7.06494	1.06746e-05
ISCI019982-PA	-4.85333	1.06746e-05
ISCI018908-PA	10.9949	1.06746e-05
ISCI016604-PA	-7.78249	1.06746e-05
ISCI009687-PA	-7.86653	1.06746e-05
ISCI002623-PA	12.2601	1.06746e-05
ISCI020509-PA	10.2465	2.34742e-06
ISCI003890-PA	9.93399	2.56518e-06
ISCI000642-PA	-8.8434	1.12624e-05
ISCI008529-PA	-8.8513	1.13052e-05
ISCI020335-PA	-9.48005	3.11623e-06
ISCI020555-PA	11.5406	1.20931e-05
ISCI000474-PA	-5.14877	1.21471e-05
ISCI001108-PA	9.56727	3.3126e-06
ISCI000179-PA	9.94188	3.3126e-06
ISCI013828-PA	-9.68489	3.3126e-06
ISCI022155-PA	11.247	3.38698e-06
ISCI008644-PA	9.01147	3.39556e-06
ISCI008715-PA	-10.2458	3.39755e-06
ISCI007479-PA	5.4876	1.25153e-05
ISCI023231-PA	9.942	1.25577e-05
ISCI023532-PA	8.89701	3.49554e-06
ISCI009593-PA	-8.48374	1.26701e-05
ISCI008461-PA	-6.27522	1.28154e-05
ISCI002074-PA	-3.73718	1.28341e-05
ISCI019336-PA	-8.96116	3.63732e-06
ISCI015265-PA	11.2786	1.28753e-05
ISCI023399-PA	-9.81653	1.28896e-05
ISCI014516-PA	8.97937	3.70533e-06
ISCI005210-PA	9.04978	4.12141e-06
ISCI004666-PA	10.4351	4.14745e-06
ISCI014249-PA	8.59709	4.16049e-06
ISCI008281-PA	-4.91366	1.371e-05
ISCI014129-PA	-8.38833	1.3962e-05
ISCI000720-PA	9.57483	4.56779e-06
ISCI010145-PA	8.24405	4.5794e-06
ISCI006947-PA	9.74449	1.39987e-05
ISCI012036-PA	-7.45717	1.40203e-05
ISCI018991-PA	-7.04633	1.40578e-05
ISCI018611-PA	-3.85238	1.43419e-05
ISCI000293-PA	-7.81475	1.43419e-05
ISCI013061-PA	-8.66606	1.43419e-05
ISCI015344-PA	-8.30299	5.09915e-06
ISCI002207-PA	-8.69379	1.45561e-05
ISCI016281-PA	-8.12575	5.19551e-06
ISCI002308-PA	10.0033	5.30746e-06
ISCI005278-PA	7.90878	5.42299e-06
ISCI019217-PA	8.41921	5.56477e-06
ISCI004461-PA	9.53768	5.60033e-06
ISCI015591-PA	-7.99203	5.60033e-06
ISCI013759-PA	-7.67895	5.70126e-06
ISCI014071-PA	8.60308	5.82105e-06
ISCI021923-PA	7.91364	5.96655e-06
ISCI012332-PA	-7.72791	6.06444e-06
ISCI008296-PA	7.61382	6.07732e-06
ISCI011539-PA	-8.41478	1.58429e-05
ISCI014738-PA	9.02795	6.116e-06
ISCI008904-PA	-7.51902	6.116e-06
ISCI019315-PA	-7.50183	6.19374e-06
ISCI001094-PA	-5.38544	1.64636e-05
ISCI001091-PA	7.24098	6.96152e-06
ISCI009355-PA	8.48349	6.96152e-06
ISCI017252-PA	7.35816	7.19631e-06
ISCI000864-PA	-7.35919	7.27423e-06
ISCI017343-PA	-7.40773	7.43811e-06
ISCI021128-PA	-6.07441	1.73357e-05
ISCI015281-PA	7.53615	7.47922e-06
ISCI021353-PA	11.5553	1.76493e-05
ISCI004849-PA	8.19571	7.88051e-06
ISCI014579-PA	7.58571	1.80595e-05
ISCI023316-PA	9.50857	1.80595e-05
ISCI009423-PA	7.50089	1.80595e-05
ISCI001570-PA	7.67442	1.80646e-05
ISCI019116-PA	8.81955	8.25625e-06
ISCI008998-PA	5.84086	1.83394e-05
ISCI018590-PA	7.861	8.72871e-06
ISCI021590-PA	-6.75119	8.80225e-06
ISCI008555-PA	-7.00273	1.87628e-05
ISCI011438-PA	6.41281	1.88195e-05
ISCI015065-PA	-4.37313	1.89483e-05
ISCI018608-PA	4.51812	1.90206e-05
ISCI002707-PA	8.14822	9.48833e-06
ISCI019492-PA	-7.23275	9.75757e-06
ISCI001150-PA	-7.3232	9.97862e-06
ISCI018766-PA	-6.92784	9.98397e-06
ISCI023818-PA	7.15173	2.03486e-05
ISCI019791-PA	-6.03722	2.03794e-05
ISCI019096-PA	9.24158	1.04014e-05
ISCI011150-PA	6.45292	1.0416e-05
ISCI012891-PA	6.447	1.0416e-05
ISCI018942-PA	-7.17921	1.07246e-05
ISCI017834-PA	-6.79905	1.0742e-05
ISCI023813-PA	-6.90238	1.09033e-05
ISCI023430-PA	-6.82618	1.15752e-05
ISCI013693-PA	7.41204	1.15752e-05
ISCI023717-PA	-6.52607	1.20809e-05
ISCI019604-PA	-5.05789	2.23872e-05
ISCI016507-PA	-3.50518	2.23872e-05
ISCI003591-PA	-6.66038	1.24531e-05
ISCI004021-PA	8.60682	1.26701e-05
ISCI015929-PA	-6.08869	1.27181e-05
ISCI019530-PA	-5.21458	2.30623e-05
ISCI018838-PA	-6.19473	1.28896e-05
ISCI018126-PA	-6.15105	1.28896e-05
ISCI020320-PA	-7.71841	2.30799e-05
ISCI002352-PA	-6.0816	1.31295e-05
ISCI011628-PA	8.53911	2.35153e-05
ISCI007520-PA	7.51382	2.35458e-05
ISCI013807-PA	-4.56755	2.35458e-05
ISCI016590-PA	-6.50987	1.36824e-05
ISCI018637-PA	-7.74872	2.38019e-05
ISCI023396-PA	7.60782	1.37631e-05
ISCI007519-PA	9.19468	2.41347e-05
ISCI008981-PA	-6.80182	1.43419e-05
ISCI006231-PA	6.15262	2.48418e-05
ISCI000670-PA	7.20908	1.46161e-05
ISCI018873-PA	8.20194	1.47081e-05
ISCI018917-PA	7.36578	2.50937e-05
ISCI017525-PA	-6.20429	1.51375e-05
ISCI009123-PA	8.46116	1.58429e-05
ISCI021171-PA	6.32667	1.6384e-05
ISCI020699-PA	7.21346	1.65617e-05
ISCI021756-PA	5.68207	1.67387e-05
ISCI004620-PA	-8.39167	1.67523e-05
ISCI004245-PA	6.90262	2.69961e-05
ISCI010459-PA	-7.30183	2.69961e-05
ISCI023208-PA	-7.26968	1.69704e-05
ISCI021409-PA	-6.03569	1.69704e-05
ISCI006249-PA	-5.74781	1.69704e-05
ISCI007037-PA	6.19082	1.72271e-05
ISCI004407-PA	-8.09635	1.73357e-05
ISCI010680-PA	-6.72448	2.75123e-05
ISCI006702-PA	-7.24747	2.77072e-05
ISCI012279-PA	5.82824	1.78556e-05
ISCI021572-PA	-7.3818	2.78715e-05
ISCI018406-PA	-4.44781	2.78976e-05
ISCI024266-PA	-6.48023	1.79599e-05
ISCI009901-PA	10.751	2.79627e-05
ISCI022472-PA	5.68032	1.80595e-05
ISCI012909-PA	-3.29426	2.83347e-05
ISCI005288-PA	-8.27613	2.83347e-05
ISCI002471-PA	6.96756	1.85556e-05
ISCI014032-PA	7.12433	1.87628e-05
ISCI021922-PA	6.8016	1.87628e-05
ISCI020306-PA	-3.35206	2.89498e-05
ISCI015644-PA	-9.53297	2.9261e-05
ISCI009499-PA	-5.89553	1.93439e-05
ISCI021920-PA	5.77539	1.93439e-05
ISCI016788-PA	-7.05543	2.95419e-05
ISCI002560-PA	-5.39885	1.99073e-05
ISCI002072-PA	6.77113	1.99707e-05
ISCI006834-PA	5.8927	2.04488e-05
ISCI012583-PA	-5.54989	2.0511e-05
ISCI018698-PA	-5.97789	2.07591e-05
ISCI018874-PA	-6.02888	2.07591e-05
ISCI002700-PA	-7.59334	2.09064e-05
ISCI020573-PA	5.73493	2.09064e-05
ISCI004837-PA	-5.46653	2.11824e-05
ISCI018035-PA	-7.20408	3.11963e-05
ISCI023296-PA	-6.59164	2.12107e-05
ISCI012598-PA	-6.18165	3.1274e-05
ISCI012451-PA	-3.62813	3.12847e-05
ISCI016276-PA	-6.35307	2.15949e-05
ISCI022126-PA	-5.20615	2.19973e-05
ISCI004267-PA	7.59084	2.25967e-05
ISCI021516-PA	-6.74483	2.30471e-05
ISCI023004-PA	-6.72569	2.30799e-05
ISCI008129-PA	9.7835	2.50005e-05
ISCI021260-PA	-4.34966	3.50795e-05
ISCI014209-PA	3.46278	3.54725e-05
ISCI023560-PA	-6.69546	2.57587e-05
ISCI017854-PA	-7.67095	3.56155e-05
ISCI004410-PA	-5.39733	2.61854e-05
ISCI008849-PA	-2.93848	3.59133e-05
ISCI001030-PA	-4.29276	3.6047e-05
ISCI013290-PA	9.34136	2.67959e-05
ISCI021833-PA	-5.1425	2.69961e-05
ISCI017666-PA	8.54943	2.70398e-05
ISCI003435-PA	7.51244	2.73441e-05
ISCI009878-PA	-7.39708	2.73441e-05
ISCI018771-PA	-6.98029	2.74572e-05
ISCI021969-PA	-5.74653	3.77517e-05
ISCI023226-PA	4.69212	3.86386e-05
ISCI023205-PA	6.67263	2.92745e-05
ISCI005629-PA	-5.50498	2.96412e-05
ISCI013446-PA	4.09596	3.95525e-05
ISCI005133-PA	6.68344	3.00833e-05
ISCI008864-PA	-8.5413	3.01266e-05
ISCI016905-PA	-5.02097	3.01452e-05
ISCI023760-PA	6.68662	3.01452e-05
ISCI007742-PA	-6.988	3.03611e-05
ISCI023286-PA	-6.21256	4.04571e-05
ISCI019589-PA	-6.20682	4.05893e-05
ISCI009004-PA	-5.20134	3.2296e-05
ISCI022857-PA	-7.9925	4.20555e-05
ISCI001808-PA	-6.48321	3.27641e-05
ISCI020433-PA	9.28433	3.2978e-05
ISCI021592-PA	-5.32813	4.26169e-05
ISCI003301-PA	-4.10354	4.26169e-05
ISCI016834-PA	-5.80284	3.32345e-05
ISCI020204-PA	-6.40075	3.40391e-05
ISCI022614-PA	10.0053	3.48973e-05
ISCI004108-PA	-5.44828	3.50795e-05
ISCI001010-PA	-3.57082	4.44485e-05
ISCI001816-PA	-4.9738	3.67222e-05
ISCI005295-PA	5.31682	3.67222e-05
ISCI006228-PA	-4.67454	3.74201e-05
ISCI016350-PA	-4.79962	4.6687e-05
ISCI020336-PA	-7.31466	3.95623e-05
ISCI006141-PA	-7.25052	4.8741e-05
ISCI019573-PA	-6.63759	4.11266e-05
ISCI007258-PA	-7.32628	5.03379e-05
ISCI015450-PA	-6.13671	4.20806e-05
ISCI017915-PA	-6.74084	4.26169e-05
ISCI022259-PA	-7.56556	5.16254e-05
ISCI001742-PA	-6.64343	4.41815e-05
ISCI014614-PA	6.77132	4.50678e-05
ISCI007470-PA	8.34757	4.59205e-05
ISCI004121-PA	-6.09774	4.59205e-05
ISCI005254-PA	-4.89323	5.43685e-05
ISCI014899-PA	-4.60847	4.60622e-05
ISCI007482-PA	-5.04681	4.62961e-05
ISCI006460-PA	8.15818	4.62961e-05
ISCI021130-PA	4.29471	5.558e-05
ISCI004900-PA	9.38396	4.82323e-05
ISCI023257-PA	-4.21359	5.16254e-05
ISCI002621-PA	-2.49299	5.97425e-05
ISCI010957-PA	-2.35536	6.33266e-05
ISCI014869-PA	-5.73707	6.35908e-05
ISCI009636-PA	-7.34899	5.844e-05
ISCI015533-PA	-7.30814	6.67768e-05
ISCI017482-PA	-8.40807	6.2449e-05
ISCI008489-PA	8.32737	6.30769e-05
ISCI000719-PA	-4.65682	6.45593e-05
ISCI007758-PA	-7.39982	6.6566e-05
ISCI008595-PA	-4.26372	7.25937e-05
ISCI008654-PA	-6.85736	7.31346e-05
ISCI023599-PA	7.01679	7.3744e-05
ISCI010043-PA	-4.54931	7.3744e-05
ISCI016937-PA	10.0165	7.3744e-05
ISCI012697-PA	-5.62093	7.45502e-05
ISCI020983-PA	11.2418	7.46455e-05
ISCI021726-PA	9.08679	7.5466e-05
ISCI005411-PA	6.28103	7.15198e-05
ISCI024890-PA	-3.60145	7.59664e-05
ISCI006071-PA	-2.40164	7.67631e-05
ISCI015379-PA	-6.2966	7.75709e-05
ISCI004242-PA	-4.24747	7.59664e-05
ISCI017678-PA	13.0381	8.03524e-05
ISCI008462-PA	7.0158	8.10856e-05
ISCI013725-PA	7.05477	8.17654e-05
ISCI022480-PA	12.6419	8.54579e-05
ISCI002555-PA	-3.66671	8.54918e-05
ISCI005457-PA	5.72595	9.2725e-05
ISCI015412-PA	13.2004	9.28938e-05
ISCI017303-PA	-7.04188	9.32835e-05
ISCI023090-PA	-3.40483	9.32894e-05
ISCI018700-PA	-3.69153	9.40132e-05
ISCI000867-PA	4.86899	9.58121e-05
ISCI010157-PA	-7.13836	9.58121e-05
ISCI001180-PA	3.16731	9.77822e-05
ISCI010457-PA	4.3781	9.93259e-05
ISCI012864-PA	-3.15203	9.95167e-05
ISCI010678-PA	9.97521	0.000101195
ISCI013821-PA	10.7495	0.000101195
ISCI018025-PA	6.08434	0.000102487
ISCI000890-PA	-5.25926	0.000102852
ISCI005548-PA	-2.89973	0.000102852
ISCI001131-PA	-5.78702	0.000102852
ISCI010967-PA	8.0977	0.000106678
ISCI011952-PA	8.55838	0.00010511
ISCI008803-PA	-3.70555	0.000105349
ISCI000876-PA	-7.60711	0.00010774
ISCI013173-PA	-4.21981	0.000113601
ISCI019129-PA	13.8125	0.000111383
ISCI017703-PA	-5.69323	0.000113275
ISCI000204-PA	-6.78308	0.000113275
ISCI017326-PA	-2.87163	0.000113601
ISCI020637-PA	6.18433	0.000116483
ISCI000979-PA	3.06681	0.000116608
ISCI002422-PA	-8.78727	0.000117809
ISCI008541-PA	-7.50637	0.000119733
ISCI023593-PA	-6.11229	0.000120422
ISCI016947-PA	6.35041	0.000128109
ISCI018763-PA	7.50201	0.000121587
ISCI015708-PA	-7.14412	0.000123524
ISCI018425-PA	-6.62448	0.000125096
ISCI000689-PA	3.38327	0.000128033
ISCI017702-PA	-3.1944	0.000128109
ISCI001257-PA	11.2087	0.000139686
ISCI020264-PA	8.80853	0.000134226
ISCI007102-PA	-5.88781	0.000153058
ISCI002766-PA	-6.51478	0.000145745
ISCI018757-PA	-2.793	0.000147141
ISCI003472-PA	-7.59201	0.000147229
ISCI018150-PA	-5.26901	0.000147229
ISCI012646-PA	-6.21493	0.00016129
ISCI018507-PA	-2.91381	0.000147453
ISCI005463-PA	-3.66203	0.000161383
ISCI022028-PA	5.72382	0.000163411
ISCI021822-PA	4.07366	0.000153241
ISCI015168-PA	-3.1513	0.000182775
ISCI011035-PA	-4.15953	0.000184
ISCI004504-PA	-2.5479	0.000165715
ISCI003833-PA	8.03005	0.000166036
ISCI020150-PA	-4.17624	0.000196724
ISCI001346-PA	6.15838	0.000176939
ISCI000918-PA	-3.17043	0.000177658
ISCI005651-PA	2.93646	0.000180113
ISCI016705-PA	-5.18391	0.000181544
ISCI017649-PA	-5.74852	0.000184
ISCI021284-PA	8.76572	0.000186691
ISCI015342-PA	-7.21446	0.000188584
ISCI017957-PA	-5.99414	0.000219621
ISCI024127-PA	-6.38414	0.000221851
ISCI024922-PA	5.7513	0.000197988
ISCI018200-PA	-5.26698	0.000232123
ISCI014887-PA	-2.90074	0.00023762
ISCI015486-PA	7.69645	0.000208323
ISCI022298-PA	-3.73387	0.000242442
ISCI019799-PA	3.50981	0.000243934
ISCI003476-PA	7.40251	0.000243934
ISCI021768-PA	-5.17212	0.000215963
ISCI011597-PA	-8.70535	9.10571e-05
ISCI013876-PA	8.2648	0.000258671
ISCI004037-PA	-2.9378	0.000258671
L	8.42746	0.000233547
ISCI015669-PA	-4.55514	0.000237765
ISCI000254-PA	-9.3293	0.000119161
ISCI005878-PA	10.3676	0.000245869
ISCI012819-PA	-6.91739	0.000286237
ISCI021753-PA	4.53178	0.00024611
ISCI023092-PA	-6.3279	0.000246793
ISCI014331-PA	-2.62566	0.000251633
ISCI004477-PA	5.44205	0.000254909
ISCI000777-PA	5.8268	0.000255649
ISCI017474-PA	-3.12848	0.000301304
ISCI007006-PA	-6.83183	0.000267262
ISCI004482-PA	-3.93401	0.000314828
ISCI020939-PA	-2.46741	0.000268815
ISCI019027-PA	-8.23373	0.000160378
ISCI007583-PA	-2.96297	0.000273141
ISCI004847-PA	-4.65006	0.00032377
ISCI016760-PA	3.81157	0.000325974
ISCI004856-PA	-5.85047	0.000326781
ISCI017706-PA	3.77481	0.000279807
ISCI008910-PA	-2.50675	0.000283534
ISCI021094-PA	2.62042	0.000289903
ISCI013815-PA	7.55933	0.000346356
ISCI021351-PA	10.1378	0.000296397
ISCI001296-PA	6.28403	0.000297299
ISCI009767-PA	-5.09994	0.000361608
ISCI001209-PA	-3.93635	0.000307085
ISCI011849-PA	-7.98387	0.000310132
ISCI024717-PA	2.85439	0.000310132
ISCI001521-PA	-7.85354	0.000311785
ISCI021443-PA	-3.13804	0.000371902
ISCI009438-PA	-2.55649	0.000373498
ISCI004091-PA	2.97362	0.000314711
ISCI011299-PA	1.82238	0.000314711
ISCI001784-PA	3.64208	0.00037834
ISCI011496-PA	-6.88618	0.000317966
ISCI018345-PA	9.93493	0.000321846
ISCI017614-PA	-6.21393	0.000324716
ISCI014494-PA	4.97836	0.000325292
ISCI015864-PA	-2.5434	0.000325292
ISCI008198-PA	2.81049	0.000329184
ISCI017073-PA	-1.96871	0.000329732
ISCI000011-PA	-7.35899	0.000265608
ISCI003174-PA	-6.70566	0.000269394
ISCI011872-PA	-2.58604	0.000407431
ISCI004822-PA	-7.48665	0.000280088
ISCI006327-PA	-3.17768	0.000417446
ISCI021522-PA	-5.99573	0.000289246
ISCI013039-PA	-7.46054	0.000347363
ISCI021445-PA	-3.38371	0.000354588
ISCI014873-PA	2.36703	0.000358988
ISCI014933-PA	-6.60138	0.000326781
ISCI015167-PA	-3.60188	0.000370906
ISCI024659-PA	-6.24754	0.000453059
ISCI004578-PA	3.08581	0.000375307
ISCI018315-PA	-5.93895	0.000341199
ISCI004621-PA	-2.39638	0.000460898
ISCI003929-PA	-2.84354	0.000386851
ISCI018745-PA	-2.67512	0.00039539
ISCI000087-PA	-3.41749	0.000483356
ISCI002904-PA	4.56573	0.000490462
ISCI021457-PA	-3.54636	0.000408444
ISCI008724-PA	-5.64782	0.000394791
ISCI001762-PA	4.27822	0.000409982
ISCI011238-PA	10.66	0.000417947
ISCI005648-PA	10.7145	0.000512217
ISCI016147-PA	4.62302	0.000420352
ISCI022217-PA	-5.34496	0.000419721
ISCI021784-PA	-6.07204	0.000435658
ISCI009053-PA	3.73954	0.000433901
ISCI015997-PA	-3.08147	0.000435671
ISCI020965-PA	-7.05585	0.000541268
ISCI014194-PA	-2.58167	0.000543009
ISCI014400-PA	-1.6711	0.00045252
ISCI021497-PA	1.94193	0.000453639
ISCI016105-PA	-5.09813	0.00047562
ISCI011779-PA	-3.93983	0.00045786
ISCI024073-PA	-5.11353	0.000481787
ISCI021757-PA	7.46589	0.000460598
ISCI016250-PA	7.13439	0.000468844
ISCI015602-PA	2.14219	0.000468844
ISCI006138-PA	-5.04289	0.000578204
ISCI013123-PA	3.90028	0.00047069
ISCI015192-PA	4.86644	0.000605813
ISCI007199-PA	10.3275	0.00047069
ISCI024524-PA	-5.06109	0.000522837
ISCI004442-PA	-3.1818	0.00048235
ISCI017885-PA	-6.21855	0.000483356
ISCI023355-PA	-5.72102	0.000492155
ISCI014636-PA	-2.9793	0.000630213
ISCI015581-PA	5.21358	0.000507337
ISCI018858-PA	7.92194	0.000512217
ISCI000005-PA	8.51192	0.000512217
ISCI015616-PA	-3.16795	0.000638525
ISCI007977-PA	-2.41279	0.000519208
ISCI016170-PA	-2.6744	0.000521296
ISCI017035-PA	9.95346	0.000521296
ISCI010968-PA	-6.15913	0.000521296
ISCI021222-PA	-3.1084	0.000531288
ISCI001446-PA	4.7995	0.000532885
ISCI013124-PA	2.57206	0.000537939
ISCI010247-PA	-5.03112	0.000634191
ISCI003190-PA	-5.66556	0.000541268
ISCI019527-PA	-5.49072	0.000683314
ISCI022193-PA	-1.93886	0.000549456
ISCI021294-PA	5.93247	0.000693215
ISCI002558-PA	-4.74464	0.000693646
ISCI012749-PA	10.1342	0.000699207
ISCI014292-PA	-4.85799	0.000683314
ISCI006950-PA	5.1211	0.00080603
ISCI020178-PA	-4.41737	0.000717635
ISCI006573-PA	-2.75905	0.000737377
ISCI021782-PA	-5.48717	0.0007408
ISCI024379-PA	-3.16702	0.000617303
ISCI002594-PA	2.42577	0.000774122
ISCI019199-PA	-5.19536	0.000774696
ISCI014562-PA	-3.02804	0.000624939
ISCI017074-PA	-2.44066	0.000786487
ISCI017142-PA	-6.50073	0.000627558
ISCI002567-PA	-1.72204	0.000631625
ISCI015472-PA	2.25576	0.00080267
ISCI013550-PA	4.13413	0.000638236
ISCI018291-PA	-2.7025	0.000644613
ISCI012392-PA	5.40273	0.000649919
ISCI015380-PA	-2.01295	0.000649919
ISCI014072-PA	6.36245	0.000829627
ISCI024757-PA	9.35418	0.000655257
ISCI024940-PA	1.47614	0.00067243
ISCI015691-PA	-1.98112	0.000677242
ISCI011244-PA	7.70147	0.000864556
ISCI005669-PA	-2.25648	0.000683314
ISCI020575-PA	7.24293	0.000866716
ISCI022405-PA	4.76886	0.000876358
ISCI018295-PA	-6.2444	0.000881638
ISCI016179-PA	-3.08595	0.000887654
ISCI017611-PA	4.30638	0.000705367
ISCI022487-PA	-3.16592	0.000914047
ISCI016769-PA	-2.07506	0.000914047
ISCI011548-PA	2.06221	0.000915059
ISCI013704-PA	-5.11242	0.000915059
ISCI008202-PA	11.1946	0.000915184
ISCI022896-PA	-3.7791	0.000742379
ISCI012082-PA	-4.3943	0.00101981
ISCI006186-PA	-4.1291	0.00102002
ISCI009538-PA	-4.87207	0.00104747
ISCI006441-PA	-4.12873	0.00104891
ISCI019597-PA	-2.36778	0.000971744
ISCI019111-PA	-4.87933	0.0010747
ISCI004397-PA	-4.50151	0.00108953
ISCI011947-PA	10.0083	0.00102002
ISCI009289-PA	-8.14001	0.000819739
ISCI023335-PA	-4.30697	0.00116002
ISCI010411-PA	-3.06814	0.00104956
ISCI017804-PA	2.02386	0.000831164
ISCI007709-PA	9.1662	0.00105764
ISCI002385-PA	-6.84058	0.000849482
ISCI013535-PA	4.03301	0.00108102
ISCI023555-PA	-3.17386	0.00086201
ISCI007476-PA	-4.11338	0.00086468
ISCI004825-PA	-4.11707	0.00109606
ISCI018505-PA	5.47697	0.000882394
ISCI015175-PA	-4.62287	0.00113326
ISCI000859-PA	-4.5868	0.000894609
ISCI018042-PA	3.26751	0.00137686
ISCI001224-PA	4.30005	0.00114931
ISCI021977-PA	2.10303	0.00091241
ISCI023765-PA	5.46817	0.00143563
ISCI006575-PA	-4.31527	0.0013642
ISCI013537-PA	4.73084	0.000933995
ISCI020482-PA	-2.55032	0.00119556
ISCI014576-PA	5.73072	0.00145201
ISCI017352-PA	-3.78154	0.00120132
ISCI003704-PA	4.01804	0.00120242
ISCI001964-PA	5.5149	0.00141712
ISCI004252-PA	-3.6594	0.0012298
ISCI006608-PA	4.08413	0.00143697
ISCI007582-PA	-1.51317	0.000973911
ISCI018514-PA	-2.8498	0.000986112
ISCI002559-PA	-3.73202	0.000986148
ISCI001113-PA	4.01654	0.00146371
ISCI023308-PA	5.24547	0.00125842
ISCI018293-PA	9.81145	0.00101915
ISCI004243-PA	-3.48846	0.00152122
ISCI022113-PA	-5.59108	0.00130681
ISCI008317-PA	-4.76967	0.00130799
ISCI020845-PA	-3.01437	0.00103264
ISCI018158-PA	-3.37146	0.00103356
ISCI002472-PA	-4.30477	0.00134481
ISCI018779-PA	-3.21078	0.00105764
ISCI014118-PA	-5.66248	0.00135909
ISCI023762-PA	4.55503	0.001633
ISCI000776-PA	-3.1036	0.00141221
ISCI008339-PA	-2.41883	0.00145087
ISCI023397-PA	-4.796	0.00115556
ISCI017425-PA	-2.50613	0.00147692
ISCI021583-PA	-6.64715	0.00116749
ISCI010491-PA	-2.10379	0.00148812
ISCI003347-PA	-3.08001	0.00118308
ISCI008417-PA	-2.59864	0.00118946
ISCI022843-PA	1.82458	0.00119396
ISCI001107-PA	4.2354	0.00184212
ISCI008582-PA	1.4686	0.00120242
ISCI017654-PA	-5.22177	0.00120242
ISCI003734-PA	7.66768	0.00120635
ISCI017755-PA	2.60527	0.00155156
ISCI005474-PA	-3.31611	0.00189015
ISCI009409-PA	2.07651	0.00155571
ISCI011431-PA	-1.86018	0.00124626
ISCI011984-PA	-7.67626	0.00124666
ISCI020506-PA	3.15927	0.00125317
ISCI017192-PA	5.0645	0.00194919
ISCI005788-PA	-3.20033	0.00160062
ISCI008150-PA	2.89633	0.00126879
ISCI022270-PA	-3.92486	0.00198273
ISCI015901-PA	4.77071	0.00164237
ISCI015464-PA	-2.64476	0.00131763
ISCI000141-PA	8.2784	0.00132662
ISCI013767-PA	-5.0928	0.00134213
ISCI001035-PA	9.83903	0.00136198
ISCI000854-PA	3.28138	0.00173716
ISCI003358-PA	7.22066	0.00173937
ISCI009885-PA	2.90556	0.00175048
ISCI014140-PA	-3.16928	0.00221903
ISCI018333-PA	8.13595	0.00176638
ISCI020051-PA	-6.16447	0.00224818
ISCI003461-PA	7.33631	0.00141712
ISCI006459-PA	3.16238	0.00229864
ISCI019749-PA	7.57943	0.00144133
ISCI009115-PA	3.6979	0.00234656
ISCI019157-PA	-1.87903	0.00185047
ISCI014697-PA	-1.72204	0.00145639
ISCI014414-PA	-5.59536	0.00185656
ISCI010685-PA	6.82268	0.00146689
ISCI015531-PA	-5.50316	0.00186427
ISCI009783-PA	5.95898	0.00146689
ISCI015442-PA	-3.83071	0.00236823
ISCI001170-PA	-2.24201	0.00147692
ISCI020200-PA	-3.13236	0.00239555
ISCI014154-PA	2.26941	0.0014965
ISCI009451-PA	-4.29157	0.00243992
ISCI000305-PA	8.86383	0.00151776
ISCI023625-PA	2.53155	0.0015355
ISCI010766-PA	4.55464	0.00155156
ISCI020913-PA	-2.70477	0.00155571
ISCI002273-PA	-4.91155	0.00157695
ISCI014261-PA	9.50871	0.00158071
ISCI016896-PA	7.18383	0.00158185
ISCI003251-PA	-3.43147	0.00207201
ISCI006298-PA	-3.71926	0.00162484
ISCI016779-PA	-2.90587	0.00268267
ISCI000475-PA	-2.62014	0.00208705
ISCI017136-PA	-2.77709	0.001633
ISCI006603-PA	-3.89216	0.00268803
ISCI005009-PA	1.64942	0.00163434
ISCI009822-PA	-3.42535	0.00164053
ISCI020922-PA	-2.76058	0.00164165
ISCI018585-PA	4.09119	0.00167637
ISCI005458-PA	3.28102	0.0017127
ISCI020028-PA	6.26542	0.00171391
ISCI014857-PA	-4.49236	0.00221494
ISCI013629-PA	1.8375	0.00172423
ISCI010217-PA	-3.46395	0.00287634
ISCI021039-PA	-5.9701	0.00173716
ISCI013561-PA	-2.68491	0.00173716
ISCI006953-PA	2.70948	0.00173926
ISCI021577-PA	-3.92001	0.0029006
ISCI019426-PA	-6.43496	0.00174774
ISCI018883-PA	2.81896	0.00293266
ISCI001703-PA	3.71831	0.00226574
ISCI022117-PA	-2.53506	0.00176614
ISCI003604-PA	6.04825	0.00176638
ISCI008476-PA	1.32649	0.00183369
ISCI020279-PA	-3.29711	0.00312638
ISCI012741-PA	7.88383	0.00309669
ISCI012183-PA	3.7464	0.00185994
ISCI004272-PA	6.13451	0.00314228
ISCI006073-PA	-2.00785	0.00186673
ISCI021948-PA	5.75187	0.00316051
ISCI008321-PA	-1.47635	0.00189695
ISCI015728-PA	-3.98713	0.00319894
ISCI010707-PA	-3.37149	0.00190958
ISCI024783-PA	3.58841	0.00192878
ISCI021092-PA	7.20308	0.00193581
ISCI014159-PA	1.83782	0.00193581
ISCI012932-PA	-3.13484	0.0032896
ISCI013566-PA	7.84829	0.00195233
ISCI005139-PA	-2.32652	0.00254258
ISCI020507-PA	4.47932	0.0019738
ISCI024140-PA	-2.93022	0.00335341
ISCI023909-PA	1.74051	0.00256747
ISCI018962-PA	-5.0473	0.00258208
ISCI010110-PA	-4.74372	0.00202304
ISCI018044-PA	-3.03784	0.00202304
ISCI016220-PA	-3.80811	0.00263445
ISCI011899-PA	5.43166	0.00355591
ISCI016254-PA	5.98055	0.00354776
ISCI009227-PA	-5.08174	0.00269263
ISCI007077-PA	-7.75819	0.00213211
ISCI001583-PA	1.67649	0.00274888
ISCI007420-PA	3.15542	0.00214819
ISCI018423-PA	-2.08319	0.00275631
ISCI013868-PA	-1.72228	0.00221494
ISCI009510-PA	-3.07979	0.00284388
ISCI003614-PA	-2.88813	0.00378799
ISCI014589-PA	3.02012	0.0022205
ISCI011992-PA	6.52549	0.00380375
ISCI021720-PA	-3.01183	0.00223137
ISCI020167-PA	5.38786	0.00288687
ISCI017709-PA	6.49918	0.00225342
ISCI010122-PA	-3.41346	0.00386864
ISCI022401-PA	-3.52477	0.00226574
ISCI011963-PA	-2.2782	0.00227976
ISCI020787-PA	1.38336	0.00231158
ISCI018705-PA	-1.66546	0.00233406
ISCI015614-PA	-3.85963	0.00402723
ISCI015303-PA	-2.89268	0.00236792
ISCI023688-PA	2.19535	0.00236823
ISCI005874-PA	-3.19636	0.00236823
ISCI009980-PA	-2.6986	0.00406908
ISCI017017-PA	-2.00668	0.00238848
ISCI020124-PA	3.32805	0.00315146
ISCI013430-PA	8.5527	0.00316051
ISCI012234-PA	1.51475	0.00247649
ISCI022602-PA	2.61435	0.00249168
ISCI006190-PA	-5.14544	0.00253155
ISCI000280-PA	2.67489	0.00425695
ISCI020513-PA	3.50626	0.00254258
ISCI020577-PA	3.04058	0.00255024
ISCI012585-PA	-4.25429	0.00446079
ISCI014417-PA	3.53928	0.00257553
ISCI014038-PA	-2.71874	0.00258639
ISCI010273-PA	-2.87772	0.00333366
ISCI022927-PA	-3.26846	0.00334056
ISCI001977-PA	2.95939	0.00266584
ISCI006746-PA	7.56749	0.00465211
ISCI017080-PA	9.80582	0.00342307
ISCI019115-PA	-1.94229	0.00268098
ISCI017579-PA	-1.57704	0.00268098
ISCI012965-PA	-2.04133	0.00348408
ISCI014877-PA	-2.56823	0.00475902
ISCI004273-PA	6.42906	0.00350844
ISCI018470-PA	-3.95982	0.00274888
ISCI010552-PA	1.71378	0.00279061
ISCI009151-PA	5.24582	0.00281643
ISCI021122-PA	4.0558	0.00288866
ISCI022762-PA	-2.64586	0.00506675
ISCI005933-PA	-1.64948	0.0029006
ISCI008001-PA	-3.08061	0.00511009
ISCI001788-PA	-2.35724	0.00512132
ISCI003751-PA	4.23226	0.00607584
ISCI020384-PA	4.81183	0.00293383
ISCI005137-PA	-1.75291	0.00294113
ISCI015565-PA	1.84643	0.00294589
ISCI017658-PA	-2.39178	0.0029634
ISCI000915-PA	3.14964	0.00521547
ISCI003165-PA	6.12128	0.00297052
ISCI000444-PA	4.21137	0.00634182
ISCI015011-PA	-2.91097	0.00301692
ISCI012831-PA	-1.88708	0.00302777
ISCI015782-PA	-2.24148	0.00305955
ISCI010231-PA	-2.27739	0.00399085
ISCI024761-PA	1.71825	0.00399085
ISCI020743-PA	-3.7202	0.00312496
ISCI014432-PA	-1.48007	0.00314256
ISCI019118-PA	-2.91934	0.00553549
ISCI022860-PA	-2.21418	0.00405483
ISCI023371-PA	-3.24392	0.00405617
ISCI010047-PA	3.46927	0.00540049
ISCI012877-PA	-1.42955	0.00319169
ISCI014804-PA	5.69514	0.00319169
ISCI005692-PA	4.92845	0.00414964
ISCI022841-PA	-1.56914	0.00325918
ISCI004041-PA	-4.18126	0.00325918
ISCI009045-PA	-1.55823	0.00325918
ISCI019415-PA	-2.29904	0.00578022
ISCI011384-PA	-3.03276	0.00582978
ISCI012356-PA	1.3611	0.00423682
ISCI009367-PA	-4.91619	0.00424902
ISCI010367-PA	3.16688	0.00330942
ISCI018722-PA	-3.49069	0.00333427
ISCI008377-PA	-2.81013	0.00599742
ISCI011188-PA	-6.74101	0.00339901
ISCI013301-PA	6.35308	0.00344992
ISCI013256-PA	2.83171	0.00345687
ISCI009068-PA	-2.6247	0.00615468
ISCI011944-PA	-2.13274	0.00450325
ISCI010827-PA	1.43339	0.00351484
ISCI015982-PA	3.79097	0.00351677
ISCI004613-PA	-3.42538	0.00353081
ISCI012011-PA	3.00045	0.00639065
ISCI007480-PA	-3.21479	0.00361178
ISCI019448-PA	-5.93077	0.00361199
ISCI004702-PA	-2.83243	0.00646053
ISCI005645-PA	-4.99715	0.00467982
ISCI021659-PA	-1.55349	0.00363415
ISCI010078-PA	3.24046	0.00365875
ISCI014613-PA	-3.57103	0.00472676
ISCI010821-PA	2.77763	0.00473083
ISCI005186-PA	-2.90113	0.00655498
ISCI012710-PA	5.51676	0.00639841
ISCI002227-PA	2.05889	0.00483491
ISCI016358-PA	4.2612	0.00863779
ISCI021036-PA	2.18444	0.00651086
ISCI008583-PA	2.07698	0.00689125
ISCI001427-PA	3.37258	0.00389026
ISCI004748-PA	6.42944	0.0038965
ISCI011646-PA	-2.80619	0.00393576
ISCI018510-PA	-2.12114	0.00701967
ISCI021477-PA	1.6506	0.00510382
ISCI006295-PA	-5.92441	0.00399085
ISCI019764-PA	-5.89627	0.00404412
ISCI010314-PA	-4.23709	0.00405617
ISCI003781-PA	-2.92915	0.00405617
ISCI020686-PA	4.3811	0.00406871
ISCI011373-PA	6.53087	0.00523505
ISCI020730-PA	-3.43853	0.00732492
ISCI008513-PA	5.22035	0.00414226
ISCI011728-PA	2.14399	0.00707633
ISCI017884-PA	-3.33905	0.00754188
ISCI011006-PA	-3.60283	0.00754743
ISCI015316-PA	2.99429	0.00421861
ISCI021444-PA	-5.00856	0.0054697
ISCI001569-PA	3.63121	0.00428785
ISCI021506-PA	-3.6394	0.00769452
ISCI012850-PA	-1.60547	0.00432403
ISCI000982-PA	-1.22254	0.00433767
ISCI015013-PA	2.55316	0.00556763
ISCI014532-PA	-3.8274	0.00780475
ISCI019519-PA	2.96351	0.00443146
ISCI010768-PA	5.37501	0.00443583
ISCI007783-PA	6.3439	0.00803962
ISCI023539-PA	-2.62402	0.00803962
ISCI018518-PA	2.43746	0.00457852
ISCI021132-PA	-1.51844	0.00460372
ISCI008133-PA	6.83015	0.00463897
ISCI004750-PA	3.61434	0.00465684
ISCI023206-PA	1.21457	0.00467012
ISCI009323-PA	-2.03838	0.00841505
ISCI009377-PA	9.56587	0.00598433
ISCI024431-PA	-2.86255	0.00473083
ISCI004057-PA	-1.91762	0.00473585
ISCI016371-PA	2.79845	0.00480375
ISCI017511-PA	1.26602	0.00481441
ISCI023059-PA	-1.80081	0.00490516
ISCI019972-PA	4.88979	0.0063163
ISCI020890-PA	6.46787	0.00501362
ISCI015732-PA	3.69845	0.00504888
ISCI013402-PA	2.27233	0.00922204
ISCI019559-PA	-1.38103	0.00512152
ISCI022654-PA	-6.65425	0.00519521
ISCI013744-PA	-1.88208	0.0093929
ISCI007746-PA	-1.8362	0.00943337
ISCI004846-PA	5.54695	0.00531278
ISCI007938-PA	3.63683	0.00959373
ISCI018543-PA	2.76525	0.00532723
ISCI007830-PA	2.19991	0.00532723
ISCI014880-PA	-6.24216	0.00536943
ISCI015582-PA	4.59986	0.00973599
ISCI007070-PA	-2.1364	0.00973979
ISCI018468-PA	-2.4156	0.00700192
ISCI011129-PA	7.11512	0.00548283
ISCI012228-PA	-3.28188	0.00548283
ISCI000900-PA	4.71092	0.00550952
ISCI023307-PA	-1.19327	0.00550952
ISCI007069-PA	-5.45614	0.00998464
ISCI000919-PA	-3.01403	0.00553683
ISCI015358-PA	-2.00759	0.00715172
ISCI001592-PA	3.67799	0.00557864
ISCI011376-PA	2.5973	0.00565145
ISCI008291-PA	-2.97245	0.00567128
ISCI002336-PA	2.72503	0.0104717
ISCI003425-PA	10.6337	0.0104717
ISCI018997-PA	-1.89709	0.00582978
ISCI018976-PA	5.14929	0.0105769
ISCI006989-PA	2.72783	0.00999318
ISCI010360-PA	-2.01034	0.0105769
ISCI012582-PA	5.14424	0.0105769
ISCI001657-PA	-2.62114	0.00587086
ISCI017456-PA	1.40961	0.00587086
ISCI003605-PA	1.44247	0.00754188
ISCI001811-PA	-2.63818	0.00588253
ISCI003161-PA	-1.68714	0.00754658
ISCI004999-PA	-2.02484	0.00589451
ISCI015697-PA	-2.57512	0.00592762
ISCI018554-PA	2.14678	0.0059316
ISCI018764-PA	2.30406	0.0107753
ISCI009351-PA	2.07765	0.010803
ISCI008629-PA	4.79514	0.00769452
ISCI020049-PA	1.68843	0.00601464
ISCI007973-PA	-2.81447	0.0147414
ISCI010667-PA	1.81031	0.0109032
ISCI009967-PA	-2.22213	0.0109493
ISCI005436-PA	2.9267	0.00611034
ISCI000206-PA	-2.80416	0.00617494
ISCI000555-PA	7.87529	0.00619565
ISCI013384-PA	1.60753	0.00621178
ISCI023179-PA	-2.57071	0.0113346
ISCI007696-PA	-2.05006	0.0114933
ISCI011341-PA	-3.48908	0.00649197
ISCI006227-PA	2.47707	0.00653951
ISCI016886-PA	-3.49338	0.00656003
ISCI003402-PA	-2.97152	0.0119278
ISCI004373-PA	-2.55099	0.0119657
ISCI015529-PA	-3.3779	0.00673136
ISCI015321-PA	7.72136	0.00864579
ISCI002863-PA	4.88556	0.00689125
ISCI009360-PA	-3.77978	0.00701466
ISCI005256-PA	2.27417	0.00701967
ISCI014481-PA	3.20364	0.00900826
ISCI017045-PA	-2.01233	0.0126922
ISCI016535-PA	-2.21042	0.0127133
ISCI016966-PA	-5.54034	0.00715644
ISCI022551-PA	-1.26352	0.00923986
ISCI011818-PA	-2.55606	0.00923986
ISCI000912-PA	-0.842528	0.0072558
ISCI019409-PA	4.9377	0.0178332
ISCI021603-PA	-1.17642	0.00732779
ISCI013894-PA	-2.13804	0.00936322
ISCI007285-PA	-2.5823	0.0132495
ISCI004844-PA	-4.86398	0.00757864
ISCI011750-PA	1.83995	0.00759206
ISCI010220-PA	-1.24698	0.00970256
ISCI010244-PA	3.74371	0.00766347
ISCI013304-PA	-5.29228	0.0097714
ISCI016772-PA	-3.30749	0.0137897
ISCI004607-PA	1.2005	0.00779121
ISCI008890-PA	5.01548	0.00779992
ISCI006570-PA	3.33734	0.0195669
ISCI018528-PA	-3.87	0.0102103
ISCI002599-PA	-4.41904	0.00803814
ISCI003535-PA	1.9543	0.0143957
ISCI009219-PA	2.1771	0.00805666
ISCI017338-PA	-4.95713	0.00808016
ISCI005085-PA	-2.1642	0.00809242
ISCI010909-PA	8.82288	0.01035
ISCI015049-PA	-5.02615	0.0103727
ISCI011989-PA	-1.49686	0.0103837
ISCI019576-PA	1.42076	0.00821068
ISCI000678-PA	-1.54165	0.0104676
ISCI012623-PA	1.58948	0.00823771
ISCI004697-PA	1.24364	0.00841505
ISCI006146-PA	3.43317	0.0153104
ISCI008538-PA	-1.86642	0.0155389
ISCI002928-PA	-2.43889	0.015593
ISCI015924-PA	-2.74984	0.00879505
ISCI011237-PA	7.47531	0.0145945
ISCI001988-PA	-6.14477	0.00882155
ISCI011859-PA	8.93646	0.0112147
ISCI024111-PA	3.1551	0.00892174
ISCI010794-PA	6.3196	0.00892174
ISCI003606-PA	1.75614	0.00899633
ISCI012709-PA	2.65637	0.0090276
ISCI012874-PA	3.97074	0.0220695
ISCI001285-PA	1.82345	0.00905661
ISCI012014-PA	-2.8969	0.0115122
ISCI016226-PA	3.00988	0.0115193
ISCI016770-PA	2.28665	0.0152047
ISCI012584-PA	-6.96861	0.00921466
ISCI022611-PA	4.41391	0.00924255
ISCI005183-PA	-3.02699	0.00934212
ISCI017720-PA	4.16163	0.00938827
ISCI007595-PA	-3.65238	0.0119494
ISCI016837-PA	6.94402	0.0157921
ISCI006644-PA	1.84192	0.00964685
ISCI017344-PA	2.27672	0.0172166
ISCI019075-PA	-1.49832	0.0172814
ISCI023804-PA	-1.69806	0.0173699
ISCI008840-PA	4.035	0.0124682
ISCI006739-PA	-1.64659	0.0127133
ISCI013457-PA	3.60315	0.0127133
ISCI024874-PA	-1.82022	0.0102103
ISCI018307-PA	-1.51811	0.018111
ISCI016974-PA	-2.62758	0.018225
ISCI018945-PA	1.62688	0.0182353
ISCI008446-PA	-3.09401	0.0103419
ISCI014739-PA	-1.66004	0.0103837
ISCI018145-PA	-1.30751	0.0103837
ISCI019324-PA	-1.64148	0.0104015
ISCI008939-PA	-1.96122	0.0132111
ISCI001145-PA	-4.26456	0.0105538
ISCI023698-PA	2.17735	0.0133225
ISCI001538-PA	-4.09264	0.0106076
ISCI012037-PA	3.75	0.0106296
ISCI001421-PA	-3.82221	0.0106531
ISCI013316-PA	3.70666	0.0134417
ISCI011891-PA	2.25476	0.0176753
ISCI009274-PA	2.68964	0.0107641
ISCI003830-PA	5.69727	0.0179394
ISCI002473-PA	-1.9574	0.0108865
ISCI021691-PA	2.36478	0.0109057
ISCI017299-PA	-0.91037	0.0109429
ISCI019147-PA	-2.66277	0.0194964
ISCI014289-PA	-5.24951	0.0109674
ISCI017754-PA	1.1261	0.0110617
ISCI015268-PA	-2.12354	0.0196717
ISCI002328-PA	-1.20966	0.0140379
ISCI022475-PA	-1.37712	0.0111107
ISCI001001-PA	-5.57693	0.0140626
ISCI018459-PA	-3.48449	0.0112801
ISCI023426-PA	4.09916	0.0142279
ISCI019322-PA	-2.42166	0.01425
ISCI000885-PA	3.10372	0.0113346
ISCI020583-PA	-2.04265	0.0207584
ISCI019640-PA	-1.34536	0.0147756
ISCI000683-PA	3.09945	0.0117847
ISCI014192-PA	3.38781	0.0289523
ISCI014548-PA	4.25895	0.0148872
ISCI019150-PA	-3.69462	0.0119169
ISCI007116-PA	-1.61433	0.0211598
ISCI000036-PA	-1.44421	0.0212604
ISCI005355-PA	-3.23054	0.0213709
ISCI018750-PA	-1.59386	0.0213925
ISCI015677-PA	-1.54475	0.0121355
ISCI002288-PA	-1.8683	0.0121524
ISCI012245-PA	-2.61132	0.0153104
ISCI022267-PA	-1.38799	0.0153134
ISCI022587-PA	4.1367	0.0122068
ISCI002704-PA	1.80936	0.0122481
ISCI002412-PA	-2.25823	0.0217426
ISCI005296-PA	-1.90465	0.0123119
ISCI008071-PA	3.10242	0.0155389
ISCI019126-PA	2.43093	0.0303212
ISCI001487-PA	7.99281	0.0156249
ISCI023315-PA	2.65966	0.0125185
ISCI017088-PA	1.09213	0.0158719
ISCI022612-PA	2.37133	0.0127133
ISCI015140-PA	-3.88672	0.0159389
ISCI014189-PA	-0.872459	0.0127432
ISCI002088-PA	-1.50781	0.0128059
ISCI016252-PA	4.28404	0.0128293
ISCI009137-PA	5.9923	0.0161438
ISCI004705-PA	4.59596	0.0129633
ISCI022932-PA	1.39067	0.0130517
ISCI005255-PA	2.74057	0.0130926
ISCI006743-PA	-2.08834	0.0132111
ISCI024282-PA	-1.06941	0.0165866
ISCI013037-PA	1.92746	0.0132409
ISCI002701-PA	2.32172	0.0132495
ISCI008553-PA	-1.78928	0.0133558
ISCI016584-PA	1.11061	0.016878
ISCI017656-PA	1.5143	0.0220695
ISCI022132-PA	-1.82507	0.014013
ISCI011079-PA	2.06749	0.0140626
ISCI003377-PA	-3.3356	0.0140626
ISCI007079-PA	-1.45297	0.0250137
ISCI002107-PA	1.15342	0.0176545
ISCI021017-PA	4.33006	0.014085
ISCI005319-PA	-5.12689	0.0142029
ISCI008875-PA	-1.45425	0.017812
ISCI010903-PA	0.724715	0.01425
ISCI009216-PA	-3.95752	0.0259506
ISCI020286-PA	-2.04003	0.018401
ISCI016612-PA	-4.1659	0.0147414
ISCI004802-PA	2.86535	0.0184651
ISCI002359-PA	4.24193	0.0263253
ISCI009836-PA	2.91615	0.0185887
ISCI005794-PA	-4.89909	0.0149035
ISCI018287-PA	-1.72801	0.0267948
ISCI021786-PA	-1.0907	0.0151515
ISCI015584-PA	-1.02901	0.0151515
ISCI005710-PA	2.08182	0.0190681
ISCI015465-PA	-1.50968	0.0190681
ISCI023654-PA	3.7125	0.0152794
ISCI009262-PA	-1.33454	0.0274928
ISCI010119-PA	1.05327	0.0155079
ISCI006831-PA	-3.28303	0.019448
ISCI022176-PA	1.89838	0.019448
ISCI007639-PA	2.49607	0.015593
ISCI015566-PA	2.03796	0.0155936
ISCI023557-PA	-0.880559	0.0196674
ISCI000022-PA	3.79562	0.0156884
ISCI017761-PA	-2.33821	0.0196674
ISCI017120-PA	-3.83852	0.0157761
ISCI001560-PA	6.5804	0.0157986
ISCI017893-PA	-1.38663	0.0282226
ISCI021903-PA	6.13283	0.0199058
ISCI010081-PA	-1.76976	0.0159721
ISCI001121-PA	9.19028	0.0285468
ISCI022264-PA	-1.41815	0.0160457
ISCI012572-PA	-3.95958	0.0204362
ISCI006321-PA	-1.95039	0.0204423
ISCI015653-PA	-1.8621	0.016338
ISCI020500-PA	-5.53813	0.0166081
ISCI017806-PA	2.82685	0.0166507
ISCI007002-PA	-1.85883	0.0294736
ISCI015731-PA	-1.13044	0.0167311
ISCI023805-PA	-1.30893	0.0302413
ISCI011734-PA	-1.10834	0.0171888
ISCI003940-PA	-2.10046	0.0303653
ISCI003424-PA	5.26566	0.017394
ISCI021396-PA	-3.16274	0.0219928
ISCI023428-PA	2.08183	0.0421891
ISCI017188-PA	-0.875988	0.0178513
ISCI015151-PA	-1.89034	0.0313133
ISCI009919-PA	1.98131	0.0179394
ISCI001585-PA	5.78616	0.0432065
ISCI021202-PA	-0.835877	0.0228284
ISCI015313-PA	-2.05537	0.0321271
ISCI016107-PA	4.91975	0.0299013
ISCI021571-PA	-2.01672	0.0185297
ISCI023394-PA	1.56082	0.0191932
ISCI010272-PA	-0.949068	0.0240321
ISCI012575-PA	-2.59513	0.0309298
ISCI016588-PA	2.46686	0.0193937
ISCI003012-PA	3.39833	0.0343409
ISCI000457-PA	2.195	0.0197331
ISCI001730-PA	4.57674	0.019744
ISCI022668-PA	-3.94651	0.0346915
ISCI020052-PA	-1.22192	0.0347026
ISCI001739-PA	-2.35857	0.0199282
ISCI016908-PA	-1.29248	0.034957
ISCI009615-PA	1.96127	0.0199919
ISCI008893-PA	-1.12301	0.0202419
ISCI014033-PA	2.35364	0.0255602
ISCI000086-PA	4.57617	0.0358297
ISCI020077-PA	0.671552	0.0204761
ISCI014459-PA	1.57381	0.0358792
ISCI024340-PA	-1.7268	0.0205997
ISCI005017-PA	-1.50379	0.0207247
ISCI002593-PA	-5.12793	0.0210486
ISCI014736-PA	1.94558	0.0496025
ISCI019058-PA	2.42605	0.0213382
ISCI008774-PA	-1.15428	0.0375117
ISCI006144-PA	-2.03344	0.0216017
ISCI021453-PA	-0.962349	0.0271682
ISCI013993-PA	-1.57685	0.0217254
ISCI016255-PA	-1.55944	0.0382597
ISCI002514-PA	1.6759	0.0219908
ISCI007146-PA	1.40765	0.0222796
ISCI001820-PA	2.10013	0.0522809
ISCI019021-PA	2.49661	0.0223417
ISCI015615-PA	2.28314	0.0225199
ISCI020443-PA	4.49811	0.0393706
ISCI011197-PA	-5.06683	0.0226722
ISCI007543-PA	-1.27728	0.0398044
ISCI013782-PA	3.97451	0.0398044
ISCI021930-PA	-1.40345	0.0287016
ISCI003443-PA	-1.74426	0.0231825
ISCI010494-PA	-1.36265	0.0406581
ISCI019319-PA	-1.67245	0.0296267
ISCI021365-PA	3.75481	0.0239395
ISCI021686-PA	2.57601	0.0412955
ISCI007743-PA	-1.51394	0.0297984
ISCI009103-PA	-1.63062	0.0241527
ISCI005880-PA	4.19908	0.0562141
ISCI012442-PA	3.42268	0.0302055
ISCI003458-PA	1.34018	0.0419778
ISCI006391-PA	2.42857	0.0302864
ISCI001014-PA	2.91997	0.0306839
ISCI022029-PA	-2.46056	0.0250461
ISCI017220-PA	7.33657	0.0427093
ISCI004423-PA	3.56328	0.0427093
ISCI005690-PA	-1.04555	0.0250545
ISCI005954-PA	5.29567	0.0251013
ISCI018588-PA	3.54631	0.0251626
ISCI010503-PA	2.58677	0.0313133
ISCI012852-PA	-1.4701	0.0585037
ISCI000176-PA	-1.33814	0.0435399
ISCI015320-PA	-2.22056	0.0255735
ISCI001125-PA	-3.14654	0.0256012
ISCI020951-PA	-1.37933	0.0257391
ISCI017323-PA	-1.06898	0.0316633
ISCI009365-PA	4.21263	0.0257696
ISCI020202-PA	2.19617	0.0405749
ISCI013788-PA	-2.56698	0.03188
ISCI023170-PA	3.33573	0.0259965
ISCI005049-PA	-2.52607	0.0444333
ISCI013555-PA	-1.21469	0.0262639
ISCI021549-PA	2.45983	0.0266029
ISCI021692-PA	-1.23328	0.0266786
ISCI018048-PA	-1.43713	0.0612191
ISCI008841-PA	1.22274	0.0419778
ISCI021693-PA	-2.28644	0.0333605
ISCI017206-PA	3.59684	0.0271429
ISCI021906-PA	3.27002	0.0334518
ISCI023338-PA	-1.4028	0.0272854
ISCI014238-PA	-0.977877	0.0337372
ISCI006485-PA	3.05448	0.0469707
ISCI003810-PA	6.15645	0.0342205
ISCI020690-PA	-1.73145	0.027844
ISCI015022-PA	-2.24316	0.0343021
ISCI007475-PA	-2.55466	0.0281896
ISCI023883-PA	-3.93347	0.0283212
ISCI001740-PA	-1.54402	0.034798
ISCI010147-PA	-1.43173	0.02839
ISCI016118-PA	0.697398	0.0285837
ISCI000263-PA	-3.81384	0.0350851
ISCI019762-PA	1.09139	0.0485385
ISCI014265-PA	-1.4477	0.0286808
ISCI000790-PA	0.981079	0.0287016
ISCI020299-PA	-0.982501	0.0287016
ISCI024039-PA	1.12749	0.0354206
ISCI011810-PA	0.935985	0.035519
ISCI020302-PA	1.72119	0.0289173
ISCI001944-PA	3.51263	0.0289499
ISCI008488-PA	1.33498	0.0289523
ISCI022145-PA	-1.39485	0.0289523
ISCI004576-PA	1.71073	0.0289523
ISCI008344-PA	-3.09307	0.0289723
ISCI011555-PA	3.32799	0.0357844
ISCI022880-PA	-2.52192	0.0292782
ISCI002574-PA	-2.47769	0.0297577
ISCI021146-PA	1.56222	0.029903
ISCI002283-PA	1.12583	0.0508538
ISCI018288-PA	2.04994	0.0373228
ISCI022123-PA	1.1665	0.0302864
ISCI002186-PA	2.00965	0.0471155
ISCI003946-PA	-1.2361	0.0374541
ISCI006031-PA	-1.90061	0.0303212
ISCI017613-PA	1.2482	0.0303653
ISCI013830-PA	1.02634	0.0303653
ISCI011606-PA	4.04031	0.0475098
ISCI000435-PA	1.94087	0.07034
ISCI013765-PA	-1.65794	0.0312367
ISCI014946-PA	-1.34821	0.0387652
ISCI020971-PA	-1.02664	0.0535634
ISCI023724-PA	-1.11645	0.0315494
ISCI000002-PA	-1.84562	0.0318001
ISCI020122-PA	-1.31944	0.0394928
ISCI017481-PA	-2.44472	0.0396143
ISCI013425-PA	-1.46338	0.0398044
ISCI020126-PA	-1.56248	0.0404677
ISCI010245-PA	-1.1505	0.0560339
ISCI012533-PA	-3.16652	0.0406658
ISCI020703-PA	-1.62918	0.041234
ISCI008099-PA	-1.11367	0.0340262
ISCI019818-PA	7.67893	0.0576059
ISCI022875-PA	-1.33784	0.0341927
ISCI011860-PA	2.69336	0.0526937
ISCI004150-PA	1.89902	0.0766634
ISCI018975-PA	-1.77969	0.0580685
ISCI007080-PA	4.49627	0.0580702
ISCI021739-PA	-1.8322	0.0424047
ISCI003804-PA	-1.69212	0.0349071
ISCI024131-PA	-1.36521	0.0592288
ISCI000544-PA	1.30015	0.0605674
ISCI012339-PA	2.34497	0.0365598
ISCI018168-PA	1.40548	0.0561552
ISCI009268-PA	-0.935596	0.0444768
ISCI022925-PA	1.64525	0.0615549
ISCI001455-PA	-1.06169	0.0370329
ISCI017349-PA	2.46996	0.0820566
ISCI018871-PA	-1.2459	0.0371591
ISCI016763-PA	2.04374	0.0371591
ISCI022878-PA	-1.75028	0.0374709
ISCI016695-PA	3.29446	0.0374858
ISCI022662-PA	-2.86774	0.0375117
ISCI024386-PA	0.913211	0.0375117
ISCI023060-PA	-1.64935	0.0375983
ISCI011195-PA	-3.01673	0.0460223
ISCI020411-PA	-1.28812	0.0846256
ISCI008986-PA	2.4142	0.0846463
ISCI002401-PA	-1.3752	0.0384966
ISCI004571-PA	-1.12989	0.0386128
ISCI014336-PA	2.09129	0.0470867
ISCI002458-PA	-1.20285	0.0386968
ISCI019022-PA	3.11372	0.0851844
ISCI012654-PA	-1.89651	0.0472162
ISCI013397-PA	3.50195	0.0479504
ISCI006965-PA	-1.41067	0.0397579
ISCI012298-PA	2.79455	0.0484061
ISCI011502-PA	-1.941	0.0399805
ISCI001124-PA	3.49522	0.0401081
ISCI004612-PA	0.923271	0.0401605
ISCI021924-PA	-2.06625	0.0405919
ISCI006748-PA	2.66014	0.0405919
ISCI023171-PA	1.151	0.0617891
ISCI011316-PA	-1.30069	0.0407554
ISCI009475-PA	-0.731081	0.0408988
ISCI000551-PA	1.07405	0.0408988
ISCI004800-PA	-1.99553	0.0504245
ISCI019513-PA	-3.90145	0.0417284
ISCI018303-PA	3.35412	0.0417284
ISCI003081-PA	-1.47276	0.0700772
ISCI013399-PA	0.964981	0.0419778
ISCI002578-PA	1.00645	0.0419778
ISCI011151-PA	-1.74068	0.0421891
ISCI023284-PA	-1.1096	0.0426032
ISCI006272-PA	2.90191	0.0648149
ISCI022242-PA	-1.26691	0.0522372
ISCI000074-PA	1.3788	0.0941944
ISCI012509-PA	-0.970779	0.0436304
ISCI008558-PA	-0.680171	0.0535251
ISCI002720-PA	-1.92571	0.0439613
ISCI001860-PA	2.73879	0.0439613
ISCI023181-PA	-1.38681	0.0539633
ISCI022325-PA	-3.87039	0.0445867
ISCI019504-PA	2.42306	0.0448805
ISCI005428-PA	-2.03066	0.0971306
ISCI019481-PA	3.74574	0.0549302
ISCI011879-PA	-0.880529	0.076799
ISCI021771-PA	3.75216	0.0569802
ISCI024454-PA	1.43274	0.0470867
ISCI016601-PA	-0.944783	0.0471155
ISCI001274-PA	2.33338	0.0472162
ISCI014488-PA	2.43925	0.0473934
ISCI019360-PA	-2.18288	0.0475427
ISCI022677-PA	2.32602	0.0476723
ISCI021674-PA	-1.38967	0.0581043
ISCI019423-PA	2.05661	0.0806371
ISCI016768-PA	0.792343	0.0589154
ISCI021980-PA	-1.39761	0.048623
ISCI015661-PA	-1.49087	0.0487807
ISCI000339-PA	1.65305	0.0496025
ISCI017522-PA	1.82554	0.0501419
ISCI005106-PA	-2.73484	0.050295
ISCI009590-PA	-1.39502	0.0504087
ISCI013458-PA	1.38342	0.0612939
ISCI007192-PA	-1.16788	0.0507297
ISCI012408-PA	1.18806	0.0615088
ISCI003975-PA	2.29971	0.0508537
ISCI012780-PA	3.22149	0.0846463
ISCI009231-PA	2.55548	0.0847338
ISCI020143-PA	-2.1694	0.108368
ISCI020745-PA	1.35628	0.0510483
ISCI006818-PA	-2.591	0.0847338
ISCI023075-PA	1.50027	0.0847338
ISCI020154-PA	-1.35757	0.0851349
ISCI022061-PA	1.13255	0.0851908
ISCI024067-PA	-3.53842	0.0516932
ISCI024552-PA	1.55696	0.0522607
ISCI014356-PA	3.93814	0.0525847
ISCI015413-PA	-2.65515	0.0636424
ISCI008596-PA	-1.33747	0.0869537
ISCI004719-PA	-0.816733	0.0877062
ISCI010954-PA	1.04874	0.0534771
ISCI011532-PA	0.919618	0.0880605
ISCI004439-PA	-1.53365	0.0535251
ISCI019646-PA	-1.44648	0.0880605
ISCI019521-PA	-2.14387	0.0647084
ISCI015958-PA	1.03156	0.113541
ISCI018598-PA	-0.783606	0.0908248
ISCI009379-PA	0.867891	0.0911189
ISCI014734-PA	2.89581	0.116206
ISCI009978-PA	2.00799	0.0560339
ISCI022546-PA	1.7201	0.0678997
ISCI004858-PA	-0.814921	0.0564287
ISCI015201-PA	0.977169	0.0852428
ISCI004704-PA	3.40106	0.0575174
ISCI012182-PA	-2.35318	0.0575174
ISCI007710-PA	-2.02607	0.0575701
ISCI015373-PA	1.68485	0.0576261
ISCI005214-PA	-0.726012	0.0857339
ISCI008636-PA	4.12402	0.0577569
ISCI012393-PA	2.51656	0.0578709
ISCI001498-PA	3.34594	0.0860955
ISCI002028-PA	-3.44646	0.0580685
ISCI019441-PA	-1.28305	0.0580726
ISCI012635-PA	0.719794	0.0705708
ISCI007522-PA	-0.963093	0.070756
ISCI016112-PA	-1.81294	0.0589497
ISCI009643-PA	-1.81761	0.0878412
ISCI014273-PA	2.18662	0.0597184
ISCI015975-PA	-0.584395	0.0598127
ISCI014136-PA	2.84949	0.124611
ISCI017075-PA	-3.11929	0.0600446
ISCI006147-PA	-0.848857	0.0603391
ISCI018703-PA	-1.72673	0.0988497
ISCI017078-PA	3.50244	0.0605412
ISCI021213-PA	-0.598345	0.0608702
ISCI000704-PA	1.33618	0.100519
ISCI021777-PA	0.53046	0.0746727
ISCI022583-PA	4.4988	0.0748974
ISCI018607-PA	1.22443	0.062735
ISCI012450-PA	-2.73215	0.0633344
ISCI009131-PA	0.861422	0.0634538
ISCI018499-PA	-1.43573	0.0634538
ISCI000209-PA	0.958036	0.130797
ISCI014191-PA	2.18624	0.0636824
ISCI004036-PA	1.05218	0.0770838
ISCI006576-PA	-1.0719	0.103955
ISCI017549-PA	-1.18368	0.0642247
ISCI005340-PA	-1.45075	0.0642427
ISCI022682-PA	-1.86802	0.0781795
ISCI008767-PA	2.92326	0.0647403
ISCI022766-PA	-1.22095	0.0647417
ISCI022164-PA	2.45553	0.0648149
ISCI018941-PA	1.79732	0.0793558
ISCI000621-PA	1.7344	0.0658953
ISCI009353-PA	-1.78637	0.0798922
ISCI019790-PA	1.33118	0.0662118
ISCI009913-PA	1.8159	0.10799
ISCI004025-PA	-0.580756	0.0667641
ISCI022811-PA	1.04083	0.108545
ISCI017064-PA	-0.73749	0.108593
ISCI009326-PA	-0.888771	0.0674127
ISCI023122-PA	-0.598003	0.0814123
ISCI011847-PA	-1.32635	0.109519
ISCI002553-PA	-1.65803	0.0680191
ISCI008601-PA	-1.22599	0.0682556
ISCI007745-PA	-1.06014	0.0832542
ISCI019000-PA	1.55182	0.0832542
ISCI001494-PA	2.12203	0.111632
ISCI021584-PA	0.773575	0.112669
ISCI023197-PA	1.20161	0.102363
ISCI017170-PA	-1.10401	0.07034
ISCI005342-PA	0.95252	0.0703979
ISCI019993-PA	-0.735731	0.0704128
ISCI011060-PA	-1.4573	0.0847338
ISCI017044-PA	0.878884	0.143249
ISCI015012-PA	2.6758	0.0709664
ISCI001564-PA	-1.00273	0.143884
ISCI003300-PA	-2.69179	0.0853754
ISCI007939-PA	-1.7226	0.0712864
ISCI015680-PA	2.15664	0.144344
ISCI002765-PA	-0.558653	0.0863129
ISCI004114-PA	-0.718718	0.115874
ISCI015148-PA	1.41052	0.0723138
ISCI016609-PA	4.44426	0.116206
ISCI010275-PA	1.03248	0.116245
ISCI021913-PA	-1.44225	0.0726229
ISCI020309-PA	-1.27212	0.0730456
ISCI011759-PA	1.12414	0.0730904
ISCI005814-PA	-1.19616	0.0730904
ISCI017543-PA	1.4354	0.0730904
ISCI009790-PA	-1.33337	0.0732962
ISCI007679-PA	-1.07377	0.0737952
ISCI015974-PA	-1.21655	0.0747678
ISCI002983-PA	4.87375	0.0912748
ISCI021454-PA	0.849899	0.154102
ISCI005013-PA	-1.42415	0.0776813
ISCI024772-PA	0.556214	0.0938382
ISCI007249-PA	-1.26171	0.0791936
ISCI011191-PA	1.91084	0.0951108
ISCI007988-PA	-1.46124	0.0803541
ISCI000916-PA	-1.91225	0.0803541
ISCI009446-PA	1.59463	0.115689
ISCI019588-PA	1.93681	0.12968
ISCI020842-PA	0.639858	0.0822935
ISCI017140-PA	0.661988	0.0977531
ISCI010164-PA	1.35877	0.0981096
ISCI002976-PA	-0.860785	0.132472
ISCI017663-PA	-1.22554	0.134515
ISCI018294-PA	-0.659445	0.0847338
ISCI006283-PA	-1.29464	0.0847338
ISCI010407-PA	0.925805	0.0851844
ISCI015181-PA	1.46182	0.0853172
ISCI014398-PA	0.873591	0.167913
ISCI020692-PA	-1.48452	0.10205
ISCI022473-PA	3.30129	0.137536
ISCI014702-PA	0.800948	0.169648
ISCI017102-PA	-1.91025	0.102965
ISCI018476-PA	-3.00062	0.0865547
ISCI006323-PA	0.881793	0.124611
ISCI016197-PA	1.61922	0.0874942
ISCI013335-PA	0.624168	0.140803
ISCI020000-PA	-1.59307	0.0891705
ISCI011682-PA	0.888419	0.0892581
ISCI019590-PA	1.87701	0.0892872
ISCI004274-PA	-1.79434	0.0893824
ISCI021433-PA	1.09656	0.129076
ISCI016470-PA	-1.62977	0.0901592
ISCI022122-PA	-0.871861	0.0902233
ISCI001149-PA	-0.769421	0.177597
ISCI014037-PA	-1.57019	0.108444
ISCI017452-PA	-1.48552	0.0921908
ISCI007636-PA	-0.707952	0.0921908
ISCI022548-PA	0.699536	0.0929234
ISCI021838-PA	-1.35987	0.0930011
ISCI007083-PA	-2.89422	0.148928
ISCI016963-PA	-2.44377	0.0941324
ISCI016786-PA	-1.30342	0.0942722
ISCI008709-PA	-0.921604	0.0952778
ISCI002864-PA	-2.6554	0.0955076
ISCI000557-PA	0.980522	0.0965484
ISCI014451-PA	-1.91169	0.0969217
ISCI013213-PA	-0.616409	0.114808
ISCI014402-PA	1.55911	0.138665
ISCI005596-PA	-1.58124	0.153442
ISCI003911-PA	2.76307	0.115689
ISCI013341-PA	0.670858	0.154102
ISCI022876-PA	-1.13598	0.0987678
ISCI017907-PA	0.527387	0.0992428
ISCI003581-PA	-3.04887	0.118024
ISCI011208-PA	-2.03224	0.118839
ISCI008145-PA	0.769069	0.100725
ISCI002764-PA	-1.90287	0.158582
ISCI014936-PA	-0.996336	0.100982
ISCI021032-PA	2.06082	0.159313
ISCI005709-PA	-0.695478	0.101578
ISCI010253-PA	-2.06283	0.120154
ISCI004810-PA	-3.24257	0.120218
ISCI012957-PA	0.987956	0.102057
ISCI003401-PA	-1.03327	0.102734
ISCI023649-PA	1.58362	0.102864
ISCI013255-PA	2.03906	0.161669
ISCI012878-PA	-1.02909	0.102965
ISCI019641-PA	-1.17361	0.102965
ISCI020004-PA	-2.01487	0.103204
ISCI020381-PA	2.91828	0.122942
ISCI023068-PA	1.51608	0.104927
ISCI012516-PA	-0.968171	0.104958
ISCI008741-PA	-1.24249	0.105408
ISCI005947-PA	-0.93505	0.105429
ISCI013139-PA	-1.26865	0.124887
ISCI009002-PA	3.58606	0.16593
ISCI011051-PA	-1.19439	0.166133
ISCI006148-PA	-0.705937	0.204654
ISCI009143-PA	3.48143	0.167814
ISCI020101-PA	0.761717	0.107117
ISCI010955-PA	-0.98338	0.167905
ISCI007478-PA	1.25429	0.107415
ISCI018746-PA	-0.50082	0.108315
ISCI010039-PA	1.29105	0.108444
ISCI009113-PA	-0.783076	0.108593
ISCI023973-PA	0.7006	0.109198
ISCI023297-PA	-1.03295	0.109198
ISCI001347-PA	-2.22594	0.109198
ISCI018719-PA	-1.03009	0.109357
ISCI014722-PA	0.669931	0.172119
ISCI014061-PA	2.59561	0.109791
ISCI020839-PA	2.87543	0.109963
ISCI013711-PA	-0.948224	0.130797
ISCI012923-PA	-3.39394	0.112054
ISCI010249-PA	1.82991	0.133064
ISCI016836-PA	-0.679932	0.133891
ISCI012825-PA	-1.82825	0.113318
ISCI014363-PA	-1.89927	0.177896
ISCI015329-PA	0.773621	0.159342
ISCI003527-PA	-2.10303	0.113441
ISCI013756-PA	1.35308	0.15944
ISCI018465-PA	-0.914243	0.113702
ISCI017195-PA	1.06864	0.218565
ISCI021582-PA	-1.2332	0.115239
ISCI003282-PA	-0.620422	0.137147
ISCI023227-PA	0.671804	0.162595
ISCI023299-PA	-1.21588	0.117371
ISCI004161-PA	1.78591	0.117508
ISCI022725-PA	-0.466389	0.141153
ISCI017958-PA	0.765236	0.141941
ISCI019522-PA	-1.30401	0.142912
ISCI020128-PA	0.718198	0.143884
ISCI000851-PA	0.732605	0.143884
ISCI011315-PA	1.89048	0.122323
ISCI003812-PA	-2.05724	0.144378
ISCI003983-PA	-1.97782	0.146238
ISCI016587-PA	0.970358	0.124813
ISCI006815-PA	1.35842	0.124813
ISCI007338-PA	-1.14506	0.125199
ISCI021505-PA	-0.722744	0.196007
ISCI008102-PA	-1.64175	0.125262
ISCI005052-PA	-2.57525	0.125335
ISCI002946-PA	-2.78285	0.125495
ISCI019787-PA	-0.990795	0.149242
ISCI020925-PA	-0.669977	0.149242
ISCI002449-PA	2.42839	0.149242
ISCI015414-PA	2.29171	0.149454
ISCI019721-PA	2.84979	0.128444
ISCI011182-PA	0.547945	0.151097
ISCI010793-PA	3.79987	0.151395
ISCI020012-PA	1.96886	0.151434
ISCI016169-PA	-1.07535	0.129076
ISCI014259-PA	0.542728	0.151681
ISCI002657-PA	1.71542	0.152012
ISCI002859-PA	0.753687	0.130198
ISCI010040-PA	-0.752886	0.203852
ISCI020147-PA	-2.13366	0.182439
ISCI014364-PA	-0.838686	0.130771
ISCI018317-PA	1.21354	0.131731
ISCI014216-PA	1.29844	0.132688
ISCI015357-PA	0.708649	0.156105
ISCI008318-PA	-2.72041	0.15614
ISCI004778-PA	-1.42454	0.156255
ISCI011687-PA	0.712354	0.24973
ISCI019121-PA	0.466299	0.156857
ISCI018299-PA	-1.25488	0.158413
ISCI006136-PA	1.96034	0.158707
ISCI012508-PA	1.64824	0.211683
ISCI001212-PA	-0.611416	0.253892
ISCI010714-PA	1.79582	0.136541
ISCI002576-PA	-0.551508	0.213158
ISCI003346-PA	-0.573627	0.213387
ISCI008408-PA	0.606892	0.256826
ISCI016225-PA	-1.69873	0.138743
ISCI009800-PA	1.67027	0.216635
ISCI007306-PA	-1.32421	0.140033
ISCI023885-PA	-1.60361	0.163867
ISCI017423-PA	3.31798	0.218891
ISCI021256-PA	-0.988123	0.165227
ISCI017519-PA	-1.08025	0.142099
ISCI011294-PA	-1.57211	0.142176
ISCI017473-PA	-0.734785	0.142418
ISCI018632-PA	0.618091	0.266467
ISCI023586-PA	-0.753612	0.143789
ISCI014825-PA	1.41984	0.143886
ISCI015926-PA	-2.68575	0.143886
ISCI008023-PA	-0.511137	0.224835
ISCI021138-PA	-0.907338	0.145002
ISCI002601-PA	1.50961	0.227564
ISCI008036-PA	-0.636513	0.146333
ISCI017083-PA	-1.20347	0.146839
ISCI020447-PA	1.40985	0.148097
ISCI022724-PA	1.79819	0.149242
ISCI007457-PA	1.50528	0.149901
ISCI002671-PA	0.872142	0.151681
ISCI008216-PA	-1.32441	0.179641
ISCI023937-PA	0.675851	0.286017
ISCI022184-PA	-1.12465	0.217726
ISCI022143-PA	-1.04408	0.157332
ISCI023787-PA	0.474607	0.158342
ISCI002618-PA	0.58913	0.186414
ISCI023353-PA	0.48594	0.160895
ISCI023655-PA	-0.589742	0.189386
ISCI004080-PA	0.51445	0.164161
ISCI017001-PA	0.36826	0.194004
ISCI014131-PA	-0.599913	0.16678
ISCI020304-PA	1.39903	0.196634
ISCI004039-PA	0.484534	0.261165
ISCI021163-PA	-0.525898	0.168325
ISCI009866-PA	-1.30833	0.169648
ISCI021604-PA	-0.999685	0.200937
ISCI017809-PA	1.74613	0.2654
ISCI013746-PA	-1.83399	0.265833
ISCI010143-PA	0.435708	0.239442
ISCI020984-PA	-0.506185	0.174508
ISCI011367-PA	-0.771711	0.175871
ISCI017219-PA	-1.45861	0.207961
ISCI000492-PA	0.819998	0.177597
ISCI013691-PA	1.31095	0.180856
ISCI008609-PA	-0.952339	0.279937
ISCI004779-PA	0.472617	0.212907
ISCI008711-PA	0.938022	0.181859
ISCI015559-PA	0.726614	0.181859
ISCI005633-PA	0.425601	0.182471
ISCI004051-PA	1.81912	0.182471
ISCI018335-PA	3.71414	0.283065
ISCI003700-PA	-1.77355	0.183771
ISCI004922-PA	-1.41135	0.183957
ISCI007213-PA	1.62214	0.185199
ISCI003460-PA	1.66804	0.185199
ISCI021139-PA	-1.71293	0.185474
ISCI000545-PA	1.89983	0.187392
ISCI006956-PA	-1.2886	0.290545
ISCI002174-PA	-0.585512	0.188514
ISCI013843-PA	1.56197	0.221103
ISCI004580-PA	0.997891	0.189899
ISCI018153-PA	-1.65974	0.29455
ISCI021585-PA	-0.938227	0.191649
ISCI016191-PA	0.440624	0.22804
ISCI008933-PA	1.0976	0.197032
ISCI013672-PA	0.541583	0.355222
ISCI024803-PA	0.929242	0.200403
ISCI015304-PA	1.62672	0.308813
ISCI017777-PA	1.48071	0.203094
ISCI017764-PA	1.95789	0.203758
ISCI012130-PA	1.18249	0.205303
ISCI003140-PA	-2.33451	0.206165
ISCI000393-PA	0.643314	0.318328
ISCI013321-PA	-1.37966	0.208019
ISCI007928-PA	1.50861	0.370221
ISCI010033-PA	0.726993	0.284177
ISCI004058-PA	0.973419	0.210129
ISCI016778-PA	-1.86857	0.245315
ISCI008442-PA	0.974302	0.245315
ISCI015020-PA	0.845818	0.210771
ISCI020203-PA	1.89658	0.212302
ISCI023750-PA	0.597769	0.325604
ISCI021021-PA	-1.13554	0.247909
ISCI024727-PA	0.97563	0.377264
ISCI023496-PA	0.442327	0.37796
ISCI018169-PA	1.06253	0.215477
ISCI021900-PA	-0.985842	0.251643
ISCI014560-PA	0.408899	0.330863
ISCI008341-PA	2.79463	0.21704
ISCI011504-PA	0.750955	0.217146
ISCI013083-PA	-2.06213	0.217726
ISCI011369-PA	0.572606	0.335325
ISCI021388-PA	1.33911	0.21896
ISCI002504-PA	0.802054	0.219913
ISCI015633-PA	0.636442	0.221444
ISCI018963-PA	-0.454797	0.341563
ISCI010101-PA	-0.608842	0.341923
ISCI000480-PA	0.661785	0.342019
ISCI015144-PA	-0.741592	0.260742
ISCI023598-PA	-1.43064	0.224218
ISCI009516-PA	-0.46743	0.262012
ISCI010149-PA	-0.599484	0.228717
ISCI019100-PA	-0.986214	0.229158
ISCI015484-PA	-1.24534	0.229739
ISCI008768-PA	1.95345	0.230618
ISCI008334-PA	1.53001	0.230618
ISCI010869-PA	0.418992	0.269764
ISCI017072-PA	-2.40181	0.231661
ISCI015861-PA	-0.614481	0.231684
ISCI015962-PA	-1.18634	0.231764
ISCI017133-PA	0.498075	0.231812
ISCI013073-PA	0.896819	0.232329
ISCI000459-PA	-0.45089	0.271326
ISCI015666-PA	0.65124	0.23281
ISCI012919-PA	1.24598	0.410367
ISCI024529-PA	1.12168	0.234369
ISCI022111-PA	-0.79896	0.277459
ISCI019952-PA	-0.273244	0.2381
ISCI021452-PA	-1.66769	0.240863
ISCI013589-PA	-0.476883	0.281711
ISCI016136-PA	0.873638	0.245571
ISCI005309-PA	-0.395487	0.37562
ISCI023474-PA	-0.839774	0.286574
ISCI017822-PA	-0.739161	0.376328
ISCI023939-PA	-0.502705	0.248869
ISCI006143-PA	-0.772289	0.248919
ISCI022478-PA	-0.833586	0.290131
ISCI013617-PA	0.782113	0.290539
ISCI024010-PA	-0.293804	0.251224
ISCI016774-PA	-0.438034	0.386159
ISCI015260-PA	-0.548209	0.256309
ISCI010752-PA	-1.58835	0.297828
ISCI007627-PA	-0.610333	0.258097
ISCI021430-PA	0.51774	0.259277
ISCI017466-PA	-0.505069	0.25933
ISCI017265-PA	-2.09262	0.261099
ISCI018043-PA	1.45925	0.262139
ISCI016607-PA	0.564555	0.308213
ISCI002300-PA	0.666668	0.266718
ISCI005363-PA	-0.359345	0.309554
ISCI012882-PA	1.49972	0.269225
ISCI001795-PA	0.659884	0.313967
ISCI002132-PA	0.366798	0.467198
ISCI008067-PA	-1.04863	0.271973
ISCI016278-PA	1.17354	0.271973
ISCI001117-PA	1.02669	0.416341
ISCI017002-PA	-0.647911	0.274468
ISCI003547-PA	0.501004	0.31872
ISCI022269-PA	0.589512	0.418778
ISCI009069-PA	0.351977	0.474897
ISCI016228-PA	1.47953	0.277362
ISCI000773-PA	-1.53469	0.28003
ISCI006588-PA	-1.36806	0.325318
ISCI021447-PA	-1.69105	0.281836
ISCI000009-PA	-0.915095	0.282507
ISCI006744-PA	0.839852	0.328369
ISCI003219-PA	-0.544354	0.487514
ISCI020030-PA	-0.818398	0.288528
ISCI020316-PA	-0.420259	0.440929
ISCI016976-PA	-1.23379	0.289359
ISCI011735-PA	-0.662654	0.28965
ISCI001885-PA	0.606569	0.386028
ISCI012954-PA	0.456724	0.290131
ISCI009589-PA	1.12838	0.290539
ISCI016253-PA	1.51112	0.444564
ISCI011536-PA	-1.61258	0.292025
ISCI017007-PA	1.55421	0.292025
ISCI010381-PA	0.917133	0.44687
ISCI010530-PA	-1.10521	0.341039
ISCI019880-PA	-0.34138	0.447826
ISCI007317-PA	-0.617008	0.342019
ISCI011545-PA	-0.497881	0.342404
ISCI020043-PA	0.855826	0.29455
ISCI001225-PA	0.40795	0.295717
ISCI006345-PA	-0.413949	0.450931
ISCI002130-PA	0.278512	0.295717
ISCI002703-PA	1.0202	0.295733
ISCI011348-PA	0.707706	0.396713
ISCI002175-PA	-1.1809	0.298592
ISCI012534-PA	-1.53737	0.350467
ISCI022367-PA	1.1407	0.301642
ISCI015044-PA	1.00221	0.459868
ISCI017581-PA	-1.48222	0.302944
ISCI000975-PA	1.3725	0.356461
ISCI001477-PA	0.624114	0.308011
ISCI024619-PA	-0.458379	0.471338
ISCI021459-PA	0.541065	0.36001
ISCI014671-PA	0.645659	0.3102
ISCI022213-PA	-0.451833	0.312997
ISCI011505-PA	-0.784908	0.314485
ISCI009270-PA	-0.953996	0.480016
ISCI004355-PA	0.519554	0.366192
ISCI006568-PA	0.321965	0.367661
ISCI002994-PA	-0.778241	0.320485
ISCI015592-PA	1.60753	0.489076
ISCI018606-PA	-0.532838	0.320892
ISCI011542-PA	-1.0527	0.428347
ISCI015571-PA	0.53256	0.491943
ISCI021373-PA	-1.60703	0.324956
[truncated: 374 more rows]

## Sheet: (C) N_interactors
name	LogFC_WT_CTRL_norm	adj.P.Val_WT_CTRL_norm	LogFC_N_TuB_norm	adj.P.Val_WT_CTRL_norm
ISCI000022-PA	3.79562	0.0156884	3.1702	0.0514428
ISCI000179-PA	9.94188	3.3126e-06	7.83096	8.19591e-05
ISCI000280-PA	2.67489	0.00425695	5.8714	0.000620959
ISCI000339-PA	1.65305	0.0496025	2.62323	0.0512799
ISCI000435-PA	1.94087	0.07034	4.71716	0.000298571
ISCI000444-PA	4.21137	0.00634182	9.50883	6.54689e-05
ISCI000457-PA	2.195	0.0197331	7.11082	8.19591e-05
ISCI000551-PA	1.07405	0.0408988	2.3311	0.0163109
ISCI000555-PA	7.87529	0.00619565	5.42255	0.0515764
ISCI000557-PA	0.980522	0.0965484	4.42691	0.0231079
ISCI000670-PA	7.20908	1.46161e-05	5.09816	0.000169853
ISCI000683-PA	3.09945	0.0117847	9.61707	0.000508339
ISCI000689-PA	3.38327	0.000128033	7.99452	9.18067e-05
ISCI000720-PA	9.57483	4.56779e-06	7.4639	9.18067e-05
ISCI000777-PA	5.8268	0.000255649	11.3529	0.000124092
ISCI000790-PA	0.981079	0.0287016	2.89516	0.0129193
ISCI000854-PA	3.28138	0.00173716	8.01122	8.93636e-05
ISCI000867-PA	4.86899	9.58121e-05	5.14142	0.00106913
ISCI001014-PA	2.91997	0.0306839	6.01013	0.00293954
ISCI001108-PA	9.56727	3.3126e-06	7.45635	8.19591e-05
ISCI001224-PA	4.30005	0.00114931	8.00262	0.000209131
ISCI001257-PA	11.2087	0.000139686	8.56203	0.000156887
ISCI001274-PA	2.33338	0.0472162	4.6488	0.0252961
ISCI001346-PA	6.15838	0.000176939	7.93171	0.000566249
ISCI001427-PA	3.37258	0.00389026	1.65867	0.0882264
ISCI001446-PA	4.7995	0.000532885	10.0185	0.000118536
ISCI001569-PA	3.63121	0.00428785	1.08537	0.0465534
ISCI001570-PA	7.67442	1.80646e-05	5.22168	8.19591e-05
ISCI001583-PA	1.67649	0.00274888	1.91181	0.0608269
ISCI001592-PA	3.67799	0.00557864	2.2931	0.0298795
ISCI001703-PA	3.71831	0.00226574	6.02325	0.000170924
ISCI001762-PA	4.27822	0.000409982	4.47205	0.00244423
ISCI001891-PA	8.56652	6.19894e-06	6.11379	0.000547358
ISCI001964-PA	5.5149	0.00141712	2.36506	0.0564067
ISCI001977-PA	2.95939	0.00266584	4.48367	0.00608972
ISCI002072-PA	6.77113	1.99707e-05	4.66021	0.000296886
ISCI002107-PA	1.15342	0.0176545	6.07459	0.000112285
ISCI002186-PA	2.00965	0.0471155	7.65551	0.000129087
ISCI002227-PA	2.05889	0.00483491	7.80875	8.19591e-05
ISCI002308-PA	10.0033	5.30746e-06	7.89237	9.18067e-05
ISCI002471-PA	6.96756	1.85556e-05	4.85664	0.000203154
ISCI002514-PA	1.6759	0.0219908	1.18637	0.0140348
ISCI002594-PA	2.42577	0.000774122	2.19587	0.0481417
ISCI002623-PA	12.2601	1.06746e-05	9.8074	0.000301193
ISCI002704-PA	1.80936	0.0122481	4.344	0.0104857
ISCI002707-PA	8.14822	9.48833e-06	6.0373	0.000145101
ISCI002863-PA	4.88556	0.00689125	2.07592	0.0428167
ISCI002904-PA	4.56573	0.000490462	7.10108	0.000237035
ISCI003012-PA	3.39833	0.0343409	6.78	9.18067e-05
ISCI003358-PA	7.22066	0.00173937	4.62002	0.00244044
ISCI003435-PA	7.51244	2.73441e-05	5.40152	0.000301193
ISCI003476-PA	7.40251	0.000243934	4.80187	0.000244981
ISCI003605-PA	1.44247	0.00754188	5.2591	0.000211332
ISCI003606-PA	1.75614	0.00899633	2.62132	0.0416567
ISCI003734-PA	7.66768	0.00120635	5.21494	0.0189217
ISCI003830-PA	5.69727	0.0179394	5.83801	0.0146576
ISCI003833-PA	8.03005	0.000166036	5.57731	0.000195266
ISCI003890-PA	9.93399	2.56518e-06	7.82307	8.19591e-05
ISCI003975-PA	2.29971	0.0508537	7.22232	0.00157328
ISCI004021-PA	8.60682	1.26701e-05	6.49589	0.00015636
ISCI004036-PA	1.05218	0.0770838	6.83958	0.000277131
ISCI004245-PA	6.90262	2.69961e-05	4.44988	0.000120838
ISCI004267-PA	7.59084	2.25967e-05	5.47992	0.000195776
ISCI004272-PA	6.13451	0.00314228	9.42443	0.000141812
ISCI004273-PA	6.42906	0.00350844	9.96756	0.000569866
ISCI004352-PA	9.43198	4.93573e-07	6.97925	7.29199e-05
ISCI004477-PA	5.44205	0.000254909	2.60236	0.00103043
ISCI004576-PA	1.71073	0.0289523	2.69089	0.0165289
ISCI004578-PA	3.08581	0.000375307	2.24903	0.0165289
ISCI004607-PA	1.2005	0.00779121	4.85695	0.00247358
ISCI004612-PA	0.923271	0.0401605	2.48548	0.0133846
ISCI004666-PA	10.4351	4.14745e-06	7.83444	0.000322507
ISCI004697-PA	1.24364	0.00841505	5.22433	0.0168579
ISCI004704-PA	3.40106	0.0575174	5.90651	0.0181825
ISCI004748-PA	6.42944	0.0038965	9.7176	0.000417115
ISCI004750-PA	3.61434	0.00465684	1.61595	0.0301637
ISCI004802-PA	2.86535	0.0184651	6.00143	8.19591e-05
ISCI004849-PA	8.19571	7.88051e-06	6.08479	0.000133218
ISCI005009-PA	1.64942	0.00163434	2.29625	0.021907
ISCI005133-PA	6.68344	3.00833e-05	4.57252	0.000396873
ISCI005210-PA	9.04978	4.12141e-06	6.93886	8.4359e-05
ISCI005256-PA	2.27417	0.00701967	6.11076	0.000708951
ISCI005278-PA	7.90878	5.42299e-06	5.79786	0.0001099
ISCI005295-PA	5.31682	3.67222e-05	6.56551	8.93636e-05
ISCI005342-PA	0.95252	0.0703979	10.5407	0.000110235
ISCI005349-PA	11.8884	3.40012e-06	9.43568	0.000162638
ISCI005411-PA	6.28103	7.15198e-05	4.17011	0.00080883
ISCI005457-PA	5.72595	9.2725e-05	3.26951	0.0118706
ISCI005458-PA	3.28102	0.0017127	8.96366	0.000260159
ISCI005880-PA	4.19908	0.0562141	6.82138	0.000795791
ISCI006227-PA	2.47707	0.00653951	8.33613	0.0001099
ISCI006231-PA	6.15262	2.48418e-05	2.54083	0.0200949
ISCI006272-PA	2.90191	0.0648149	6.11046	0.00143763
ISCI006459-PA	3.16238	0.00229864	6.27265	0.000120838
ISCI006460-PA	8.15818	4.62961e-05	6.04726	0.000371812
ISCI006485-PA	3.05448	0.0469707	6.4129	0.000987341
ISCI006570-PA	3.33734	0.0195669	7.48239	0.000112285
ISCI006644-PA	1.84192	0.00964685	9.35215	0.00015636
ISCI006746-PA	7.56749	0.00465211	5.21461	0.0514104
ISCI006834-PA	5.8927	2.04488e-05	3.78178	0.00031378
ISCI006950-PA	5.1211	0.00080603	7.62336	0.0001099
ISCI006953-PA	2.70948	0.00173926	1.73384	0.0829923
ISCI006989-PA	2.72783	0.00999318	7.35574	8.93636e-05
ISCI007037-PA	6.19082	1.72271e-05	4.07989	0.000314297
ISCI007146-PA	1.40765	0.0222796	0.872062	0.0335113
ISCI007420-PA	3.15542	0.00214819	5.4548	0.0393806
ISCI007470-PA	8.34757	4.59205e-05	6.23665	0.000358535
ISCI007591-PA	10.3227	2.62192e-06	7.86999	0.000217491
ISCI007639-PA	2.49607	0.015593	7.39664	0.00106366
ISCI007783-PA	6.3439	0.00803962	9.97847	0.000239114
ISCI008150-PA	2.89633	0.00126879	8.51583	0.000164099
ISCI008198-PA	2.81049	0.000329184	2.12052	0.00688985
ISCI008296-PA	7.61382	6.07732e-06	5.5029	0.000118536
ISCI008462-PA	7.0158	8.10856e-05	4.90488	0.000708951
ISCI008476-PA	1.32649	0.00183369	8.60202	3.854e-05
ISCI008488-PA	1.33498	0.0289523	8.97491	0.000185136
ISCI008489-PA	8.32737	6.30769e-05	6.21645	0.000321455
ISCI008582-PA	1.4686	0.00120242	7.36495	8.4359e-05
ISCI008629-PA	4.79514	0.00769452	9.55146	8.19591e-05
ISCI008644-PA	9.01147	3.39556e-06	6.90054	8.28414e-05
ISCI008890-PA	5.01548	0.00779992	9.26721	0.000330925
ISCI008986-PA	2.4142	0.0846463	6.16506	0.000301193
ISCI008998-PA	5.84086	1.83394e-05	3.38813	0.00441548
ISCI009053-PA	3.73954	0.000433901	6.18438	0.00248563
ISCI009115-PA	3.6979	0.00234656	7.58008	9.18067e-05
ISCI009123-PA	8.46116	1.58429e-05	6.35024	0.000182225
ISCI009131-PA	0.861422	0.0634538	1.87768	0.0317041
ISCI009151-PA	5.24582	0.00281643	4.14087	0.099115
ISCI009219-PA	2.1771	0.00805666	7.92925	0.000260791
ISCI009231-PA	2.55548	0.0847338	7.27509	0.000696482
ISCI009274-PA	2.68964	0.0107641	5.34492	0.000260791
ISCI009355-PA	8.48349	6.96152e-06	6.37257	0.000121907
ISCI009409-PA	2.07651	0.00155571	4.39964	0.000202298
ISCI009423-PA	7.50089	1.80595e-05	5.04816	0.00161207
ISCI009615-PA	1.96127	0.0199919	8.75085	0.000321455
ISCI009783-PA	5.95898	0.00146689	9.91502	0.000487857
ISCI009836-PA	2.91615	0.0185887	7.64718	0.00069573
ISCI009885-PA	2.90556	0.00175048	7.45857	8.19591e-05
ISCI009901-PA	10.751	2.79627e-05	8.2983	0.00069664
ISCI009919-PA	1.98131	0.0179394	7.17564	0.0041504
ISCI010047-PA	3.46927	0.00540049	6.89338	0.000146081
ISCI010078-PA	3.24046	0.00365875	7.90839	8.19591e-05
ISCI010119-PA	1.05327	0.0155079	2.53139	0.0134919
ISCI010145-PA	8.24405	4.5794e-06	6.13312	0.000101795
ISCI010164-PA	1.35877	0.0981096	6.61755	9.18067e-05
ISCI010244-PA	3.74371	0.00766347	9.71582	0.00066444
ISCI010367-PA	3.16688	0.00330942	1.49216	0.0113882
ISCI010407-PA	0.925805	0.0851844	1.77853	0.0342852
ISCI010552-PA	1.71378	0.00279061	1.18726	0.0940693
ISCI010678-PA	9.97521	0.000101195	7.86429	0.000489843
ISCI010685-PA	6.82268	0.00146689	4.36995	0.00309161
ISCI010766-PA	4.55464	0.00155156	8.02363	0.00953503
ISCI010794-PA	6.3196	0.00892174	6.71665	0.000532698
ISCI010821-PA	2.77763	0.00473083	4.18985	0.00155082
ISCI010903-PA	0.724715	0.01425	5.26352	0.000148449
ISCI010954-PA	1.04874	0.0534771	1.81447	0.0308025
ISCI010967-PA	8.0977	0.000106678	11.9905	3.17667e-05
ISCI011079-PA	2.06749	0.0140626	4.97668	0.00307857
ISCI011150-PA	6.45292	1.0416e-05	4.34199	0.000195776
ISCI011191-PA	1.91084	0.0951108	5.03079	0.00208843
ISCI011244-PA	7.70147	0.000864556	5.05482	0.00110924
ISCI011373-PA	6.53087	0.00523505	5.98746	0.0114026
ISCI011376-PA	2.5973	0.00565145	2.5754	0.000512194
ISCI011438-PA	6.41281	1.88195e-05	6.28474	0.0014603
ISCI011548-PA	2.06221	0.000915059	2.86179	0.00391737
ISCI011555-PA	3.32799	0.0357844	8.2143	0.000155635
ISCI011606-PA	4.04031	0.0475098	7.48402	0.00080883
ISCI011728-PA	2.14399	0.00707633	5.77174	0.0001099
ISCI011750-PA	1.83995	0.00759206	10.5994	3.17667e-05
ISCI011810-PA	0.935985	0.035519	5.0546	0.000248926
ISCI011860-PA	2.69336	0.0526937	5.43269	0.000401599
ISCI011891-PA	2.25476	0.0176753	2.73901	0.00450934
ISCI011899-PA	5.43166	0.00355591	7.70235	8.19591e-05
ISCI011952-PA	8.55838	0.00010511	6.10565	0.000307245
ISCI011992-PA	6.52549	0.00380375	4.67965	0.00124289
ISCI012135-PA	10.6012	7.05139e-07	8.1485	0.000108215
ISCI012279-PA	5.82824	1.78556e-05	3.71731	0.000360205
ISCI012298-PA	2.79455	0.0484061	6.19267	0.00230871
ISCI012356-PA	1.3611	0.00423682	6.96904	8.19591e-05
ISCI012408-PA	1.18806	0.0615088	6.46229	0.000150394
ISCI012442-PA	3.42268	0.0302055	7.07433	0.000947906
ISCI012582-PA	5.14424	0.0105769	6.34258	8.19591e-05
ISCI012623-PA	1.58948	0.00823771	5.22862	0.00405619
ISCI012709-PA	2.65637	0.0090276	8.10775	5.36765e-05
ISCI012710-PA	5.51676	0.00639841	5.63316	0.00178991
ISCI012741-PA	7.88383	0.00309669	6.50117	0.000271439
ISCI012780-PA	3.22149	0.0846463	6.6713	0.00191502
ISCI012891-PA	6.447	1.0416e-05	4.33608	0.000195776
ISCI013124-PA	2.57206	0.000537939	7.00098	3.51825e-05
ISCI013256-PA	2.83171	0.00345687	6.64257	0.000114532
ISCI013290-PA	9.34136	2.67959e-05	7.23044	0.000221992
ISCI013446-PA	4.09596	3.95525e-05	1.82553	0.0567976
ISCI013457-PA	3.60315	0.0127133	3.98499	0.0370277
ISCI013458-PA	1.38342	0.0612939	7.18377	9.18067e-05
ISCI013535-PA	4.03301	0.00108102	7.09005	0.000295471
ISCI013537-PA	4.73084	0.000933995	8.02312	0.000635468
ISCI013550-PA	4.13413	0.000638236	9.74288	3.17667e-05
ISCI013566-PA	7.84829	0.00195233	1.89234	0.0851056
ISCI013629-PA	1.8375	0.00172423	4.50374	8.19591e-05
ISCI013693-PA	7.41204	1.15752e-05	5.30111	0.000146475
ISCI013782-PA	3.97451	0.0398044	7.24357	0.00104134
ISCI013815-PA	7.55933	0.000346356	4.95869	0.000321455
ISCI013830-PA	1.02634	0.0303653	7.23763	0.000156405
ISCI013876-PA	8.2648	0.000258671	6.15387	0.000979943
ISCI014032-PA	7.12433	1.87628e-05	5.01341	0.000260791
ISCI014033-PA	2.35364	0.0255602	6.92639	0.000330925
ISCI014071-PA	8.60308	5.82105e-06	6.49216	0.0001099
ISCI014072-PA	6.36245	0.000829627	3.76182	0.000979959
ISCI014154-PA	2.26941	0.0014965	8.89932	3.82446e-05
ISCI014159-PA	1.83782	0.00193581	6.45401	0.000169057
ISCI014192-PA	3.38781	0.0289523	6.79438	0.000148449
ISCI014261-PA	9.50871	0.00158071	7.05597	0.0050906
ISCI014417-PA	3.53928	0.00257553	1.52373	0.00230871
ISCI014481-PA	3.20364	0.00900826	9.14649	8.19591e-05
ISCI014494-PA	4.97836	0.000325292	2.17734	0.00774423
ISCI014516-PA	8.97937	3.70533e-06	6.86845	8.4359e-05
ISCI014576-PA	5.73072	0.00145201	8.0966	0.000120838
ISCI014589-PA	3.02012	0.0022205	11.042	0.000131508
ISCI014614-PA	6.77132	4.50678e-05	4.6604	0.000503118
ISCI014736-PA	1.94558	0.0496025	2.65366	0.00178991
ISCI014738-PA	9.02795	6.116e-06	6.91703	0.0001099
ISCI014804-PA	5.69514	0.00319169	9.32695	0.00125649
ISCI014873-PA	2.36703	0.000358988	7.23503	0.000108215
ISCI015013-PA	2.55316	0.00556763	5.72114	0.000330925
ISCI015103-PA	8.80516	2.56518e-06	6.35243	0.000301193
ISCI015181-PA	1.46182	0.0853172	3.89416	0.034249
ISCI015192-PA	4.86644	0.000605813	5.8488	0.000108215
ISCI015265-PA	11.2786	1.28753e-05	8.82582	0.000353484
ISCI015281-PA	7.53615	7.47922e-06	5.42523	0.000141812
ISCI015321-PA	7.72136	0.00864579	5.61043	0.0279214
ISCI015472-PA	2.25576	0.00080267	4.35019	0.000214243
ISCI015486-PA	7.69645	0.000208323	12.6919	8.19591e-05
ISCI015581-PA	5.21358	0.000507337	3.5314	0.015075
ISCI015582-PA	4.59986	0.00973599	7.55216	0.000332113
ISCI015901-PA	4.77071	0.00164237	4.39379	0.00586937
ISCI015982-PA	3.79097	0.00351677	6.61949	0.00735438
ISCI016107-PA	4.91975	0.0299013	5.24796	0.0119333
ISCI016118-PA	0.697398	0.0285837	2.79173	0.0398277
ISCI016147-PA	4.62302	0.000420352	3.55885	0.0195901
ISCI016196-PA	8.30552	7.91046e-07	5.85278	0.000175821
ISCI016226-PA	3.00988	0.0115193	7.63855	0.000118536
ISCI016371-PA	2.79845	0.00480375	2.25484	0.00613951
ISCI016584-PA	1.11061	0.016878	3.00865	0.0242329
ISCI016588-PA	2.46686	0.0193937	6.11517	0.000133218
ISCI016760-PA	3.81157	0.000325974	2.37822	0.0062322
ISCI016763-PA	2.04374	0.0371591	3.23994	0.0683192
ISCI016770-PA	2.28665	0.0152047	6.1042	0.000274557
ISCI016937-PA	10.0165	7.3744e-05	7.5638	0.00155869
ISCI016947-PA	6.35041	0.000128109	4.23949	0.00123606
ISCI016982-PA	14.7327	1.11742e-06	12.28	4.56653e-05
ISCI017088-PA	1.09213	0.0158719	8.58309	7.83481e-05
ISCI017140-PA	0.661988	0.0977531	3.42872	0.000399752
ISCI017206-PA	3.59684	0.0271429	9.27053	0.00133807
ISCI017252-PA	7.35816	7.19631e-06	5.24724	0.000141812
ISCI017349-PA	2.46996	0.0820566	3.47117	0.00300376
ISCI017456-PA	1.40961	0.00587086	0.992576	0.0288813
ISCI017511-PA	1.26602	0.00481441	1.1761	0.0335113
ISCI017611-PA	4.30638	0.000705367	6.49836	0.00125142
ISCI017613-PA	1.2482	0.0303653	6.79399	9.18067e-05
ISCI017656-PA	1.5143	0.0220695	5.89314	0.000129087
ISCI017666-PA	8.54943	2.70398e-05	6.43851	0.00018591
ISCI017706-PA	3.77481	0.000279807	6.18564	0.000503118
ISCI017709-PA	6.49918	0.00225342	2.86627	0.00755456
ISCI017754-PA	1.1261	0.0110617	1.53442	0.00580927
ISCI017755-PA	2.60527	0.00155156	4.86449	0.000487857
ISCI017804-PA	2.02386	0.000831164	3.29972	0.0516722
ISCI017806-PA	2.82685	0.0166507	7.68011	0.000717357
ISCI017907-PA	0.527387	0.0992428	7.47796	9.49655e-05
ISCI018025-PA	6.08434	0.000102487	3.63161	0.000141812
ISCI018042-PA	3.26751	0.00137686	6.67086	9.49655e-05
ISCI018168-PA	1.40548	0.0561552	4.49274	0.000393242
ISCI018288-PA	2.04994	0.0373228	6.07783	0.000480256
ISCI018333-PA	8.13595	0.00176638	5.53532	0.0023745
ISCI018345-PA	9.93493	0.000321846	7.48219	0.00408396
ISCI018518-PA	2.43746	0.00457852	4.84838	0.0426734
ISCI018543-PA	2.76525	0.00532723	9.23357	0.000224864
ISCI018554-PA	2.14678	0.0059316	4.4743	0.00518137
ISCI018585-PA	4.09119	0.00167637	7.05759	0.000936008
ISCI018588-PA	3.54631	0.0251626	7.98953	0.00258624
ISCI018590-PA	7.861	8.72871e-06	5.75008	0.000145101
ISCI018607-PA	1.22443	0.062735	7.49114	0.000353484
ISCI018608-PA	4.51812	1.90206e-05	7.35673	0.00201306
ISCI018763-PA	7.50201	0.000121587	5.04928	0.00271039
ISCI018873-PA	8.20194	1.47081e-05	6.09101	0.000141812
ISCI018917-PA	7.36578	2.50937e-05	2.26735	0.0456931
ISCI019000-PA	1.55182	0.0832542	7.25394	9.18067e-05
ISCI019022-PA	3.11372	0.0851844	6.22144	0.000833833
ISCI019096-PA	9.24158	1.04014e-05	7.13065	0.000133218
ISCI019116-PA	8.81955	8.25625e-06	6.70863	0.000128911
ISCI019126-PA	2.43093	0.0303212	6.92169	0.000110235
ISCI019217-PA	8.41921	5.56477e-06	6.30829	9.49655e-05
ISCI019409-PA	4.9377	0.0178332	8.75708	0.000145584
ISCI019519-PA	2.96351	0.00443146	2.10396	0.0023815
ISCI019569-PA	9.72674	8.57747e-06	7.274	0.000428527
ISCI019576-PA	1.42076	0.00821068	3.01932	0.0764977
ISCI019590-PA	1.87701	0.0892872	2.84485	0.00794847
ISCI020049-PA	1.68843	0.00601464	2.82853	0.00525337
ISCI020124-PA	3.32805	0.00315146	7.66814	9.67297e-05
ISCI020167-PA	5.38786	0.00288687	2.78722	0.00657467
ISCI020202-PA	2.19617	0.0405749	4.76372	0.000813572
ISCI020264-PA	8.80853	0.000134226	6.3558	0.00298887
ISCI020302-PA	1.72119	0.0289173	7.29257	0.000463317
ISCI020433-PA	9.28433	3.2978e-05	7.17341	0.000195557
ISCI020443-PA	4.49811	0.0393706	7.84269	0.000761539
ISCI020507-PA	4.47932	0.0019738	0.995796	0.0502834
ISCI020509-PA	10.2465	2.34742e-06	8.13554	8.19591e-05
ISCI020513-PA	3.50626	0.00254258	0.872509	0.052835
ISCI020555-PA	11.5406	1.20931e-05	9.08785	0.000355054
ISCI020573-PA	5.73493	2.09064e-05	3.62401	0.000424208
ISCI020575-PA	7.24293	0.000866716	4.59628	0.00115482
ISCI020577-PA	3.04058	0.00255024	7.43239	0.000360711
ISCI020637-PA	6.18433	0.000116483	8.55003	0.000569866
ISCI020699-PA	7.21346	1.65617e-05	5.10254	0.000180052
ISCI020745-PA	1.35628	0.0510483	6.6501	0.000804613
ISCI020787-PA	1.38336	0.00231158	2.73568	0.0659325
ISCI020842-PA	0.639858	0.0822935	1.76769	0.0162997
ISCI020960-PA	9.38742	1.04014e-05	6.93469	3.854e-05
ISCI020961-PA	6.24471	3.38698e-06	3.79198	0.000773815
ISCI021036-PA	2.18444	0.00651086	5.36206	0.000141812
ISCI021122-PA	4.0558	0.00288866	3.7157	0.0135908
ISCI021130-PA	4.29471	5.558e-05	1.54607	0.00250698
ISCI021145-PA	5.30251	1.05753e-05	5.46106	0.00736178
ISCI021171-PA	6.32667	1.6384e-05	3.72603	0.000773815
ISCI021284-PA	8.76572	0.000186691	6.31298	0.000238459
ISCI021294-PA	5.93247	0.000693215	3.82155	0.00557692
ISCI021351-PA	10.1378	0.000296397	7.68511	0.00378302
ISCI021352-PA	11.4278	3.51227e-06	8.97507	0.000195557
ISCI021353-PA	11.5553	1.76493e-05	9.1026	0.000432851
ISCI021412-PA	4.98072	6.48854e-06	2.52799	0.00359059
ISCI021497-PA	1.94193	0.000453639	3.38654	0.00139774
ISCI021549-PA	2.45983	0.0266029	8.37262	0.000541192
ISCI021756-PA	5.68207	1.67387e-05	3.57115	0.000327716
ISCI021757-PA	7.46589	0.000460598	5.01315	0.0111195
ISCI021771-PA	3.75216	0.0569802	3.37066	0.00112788
ISCI021777-PA	0.53046	0.0746727	4.83871	0.000151745
ISCI021822-PA	4.07366	0.000153241	3.23212	0.00890081
ISCI021920-PA	5.77539	1.93439e-05	3.66447	0.000322507
ISCI021922-PA	6.8016	1.87628e-05	4.69067	0.000280844
ISCI021923-PA	7.91364	5.96655e-06	5.80272	0.0001099
ISCI021977-PA	2.10303	0.00091241	2.50227	0.0254608
ISCI022028-PA	5.72382	0.000163411	3.6129	0.00191351
ISCI022123-PA	1.1665	0.0302864	2.27763	0.02611
ISCI022155-PA	11.247	3.38698e-06	9.13608	8.19591e-05
ISCI022176-PA	1.89838	0.019448	3.25492	0.00439461
ISCI022405-PA	4.76886	0.000876358	1.08031	0.0567604
ISCI022472-PA	5.68032	1.80595e-05	3.5694	0.000331135
ISCI022548-PA	0.699536	0.0929234	6.99349	3.854e-05
ISCI022602-PA	2.61435	0.00249168	7.59727	3.17667e-05
ISCI022612-PA	2.37133	0.0127133	9.45997	0.000295611
ISCI022614-PA	10.0053	3.48973e-05	7.89435	0.000245185
ISCI022843-PA	1.82458	0.00119396	6.75264	3.854e-05
ISCI022932-PA	1.39067	0.0130517	3.12919	0.0239681
ISCI023171-PA	1.151	0.0617891	2.24399	0.00407927
ISCI023205-PA	6.67263	2.92745e-05	4.56171	0.000390409
ISCI023206-PA	1.21457	0.00467012	8.07431	8.19591e-05
ISCI023226-PA	4.69212	3.86386e-05	7.77811	0.000141812
ISCI023231-PA	9.942	1.25577e-05	7.48927	0.000503118
ISCI023394-PA	1.56082	0.0191932	8.02887	0.000163141
ISCI023396-PA	7.60782	1.37631e-05	5.4969	0.000195557
ISCI023426-PA	4.09916	0.0142279	7.93881	0.000298571
ISCI023428-PA	2.08183	0.0421891	7.7389	9.18067e-05
ISCI023532-PA	8.89701	3.49554e-06	6.78609	8.73209e-05
ISCI023599-PA	7.01679	7.3744e-05	4.56406	0.00076693
ISCI023625-PA	2.53155	0.0015355	6.96339	8.19591e-05
ISCI023654-PA	3.7125	0.0152794	4.2375	0.0564067
ISCI023688-PA	2.19535	0.00236823	6.40147	4.23396e-05
ISCI023698-PA	2.17735	0.0133225	6.1062	5.36765e-05
ISCI023760-PA	6.68662	3.01452e-05	4.5757	0.000397903
ISCI023765-PA	5.46817	0.00143563	6.70585	9.18067e-05
ISCI023818-PA	7.15173	2.03486e-05	4.69899	8.19591e-05
ISCI023909-PA	1.74051	0.00256747	4.25315	0.000129087
ISCI024386-PA	0.913211	0.0375117	2.00508	0.0396228
ISCI024454-PA	1.43274	0.0470867	2.30855	0.0469627
ISCI024717-PA	2.85439	0.000310132	2.1391	0.015293
ISCI024772-PA	0.556214	0.0938382	6.35349	0.000104087
ISCI024783-PA	3.58841	0.00192878	4.75272	0.0465534
L	8.42746	0.000233547	5.15234	0.000330925
NCAP	12.8788	7.61081e-06	9.88888	3.82446e-05

## Sheet: (D) N_inter w sig.cRIC 
N_TuB_norm_vs_WT_CTRL_norm	group	direction
ISCI000022-PA	differential binding RBPs	up
ISCI001274-PA	differential binding RBPs	down
ISCI001977-PA	differential binding RBPs	down
ISCI002308-PA	differential binding RBPs	up
ISCI003606-PA	differential binding RBPs	up
ISCI003734-PA	differential binding RBPs	up
ISCI004607-PA	differential binding RBPs	down
ISCI005457-PA	differential binding RBPs	down
ISCI006231-PA	differential binding RBPs	down
ISCI006272-PA	differential binding RBPs	up
ISCI009115-PA	differential binding RBPs	up
ISCI009123-PA	differential binding RBPs	up
ISCI009919-PA	differential binding RBPs	down
ISCI010954-PA	differential binding RBPs	up
ISCI011373-PA	differential binding RBPs	up
ISCI013124-PA	differential binding RBPs	down
ISCI013256-PA	differential binding RBPs	up
ISCI013566-PA	differential binding RBPs	down
ISCI015181-PA	differential binding RBPs	down
ISCI015901-PA	differential binding RBPs	down
ISCI015982-PA	differential binding RBPs	down
ISCI017456-PA	differential binding RBPs	up
ISCI017706-PA	differential binding RBPs	up
ISCI017709-PA	differential binding RBPs	down
ISCI019569-PA	differential binding RBPs	up
ISCI020202-PA	differential binding RBPs	up
ISCI021130-PA	differential binding RBPs	up
ISCI021171-PA	differential binding RBPs	up
ISCI021977-PA	differential binding RBPs	up
ISCI023428-PA	differential binding RBPs	up
ISCI023654-PA	differential binding RBPs	down
ISCI023909-PA	differential binding RBPs	up
ISCI024717-PA	differential binding RBPs	down
ISCI024783-PA	differential binding RBPs	up
L	differential binding RBPs	up
NCAP	differential binding RBPs	up
